# Supplementary material for: ﻿Slugs and semi-slugs of the superfamily Helicarionoidea (Gastropoda, Stylommatophora) collected in North Vietnam during the 2023 Bulgarian Zoological Expedition, with emphasis on the genus Ostracolethe
Source: Zookeys. 2025 Aug 25;1249:317–38. doi: 10.3897/zookeys.1249.155684 (PMC12402822; doi:10.3897/zookeys.1249.155684)
Supplement: XML Treatment for Megaustenia cf. messageri [file zookeys.1249.155684-treatment2.xml]

<!DOCTYPE tp:taxon-treatment
  PUBLIC "-//TaxonX//DTD Taxonomic Treatment Publishing DTD v0 20100105//EN" "tax-treatment-NSO.dtd">
<tp:taxon-treatment xmlns:tp="http://www.plazi.org/taxpub"><tp:treatment-meta><kwd-group><label>Taxon classification</label><kwd>
              <named-content content-type="kingdom">Animalia</named-content>
            </kwd><kwd>
              <named-content content-type="order">Stylommatophora</named-content>
            </kwd><kwd>
              <named-content content-type="family">Ariophantidae</named-content>
            </kwd></kwd-group><mixed-citation publication-type="journal"><person-group><name><surname>Dedov</surname><given-names>Ivailo</given-names></name><name><surname>Manh Vu</surname><given-names>Quang</given-names></name><name><surname>Trieu Anh</surname><given-names>Tuan</given-names></name></person-group><article-title>﻿Slugs and semi-slugs of the superfamily <tp:taxon-name><tp:taxon-name-part taxon-name-part-type="superfamily">Helicarionoidea</tp:taxon-name-part></tp:taxon-name> (<tp:taxon-name><tp:taxon-name-part taxon-name-part-type="class">Gastropoda</tp:taxon-name-part></tp:taxon-name>, <tp:taxon-name><tp:taxon-name-part taxon-name-part-type="order">Stylommatophora</tp:taxon-name-part></tp:taxon-name>) collected in North Vietnam during the 2023 Bulgarian Zoological Expedition, with emphasis on the genus <italic><tp:taxon-name><tp:taxon-name-part taxon-name-part-type="genus" reg="Ostracolethe">Ostracolethe</tp:taxon-name-part></tp:taxon-name></italic></article-title><source>Zookeys</source><day>25</day><month>08</month><year>2025</year><volume>1249</volume><fpage>317</fpage><lpage>338</lpage><pub-id pub-id-type="doi">10.3897/zookeys.1249.155684</pub-id></mixed-citation></tp:treatment-meta><tp:nomenclature><label>﻿</label><tp:taxon-name><object-id xmlns:xlink="http://www.w3.org/1999/xlink" content-type="arpha" xlink:type="simple">F3BABBF3-0D26-58AF-BCB0-46F1349C51FD</object-id>
            <tp:taxon-name-part taxon-name-part-type="genus" reg="Megaustenia">Megaustenia</tp:taxon-name-part>
            <tp:taxon-name-part taxon-name-part-type="uncertainty-rank">cf.</tp:taxon-name-part>
            <tp:taxon-name-part taxon-name-part-type="species" reg="messageri">messageri</tp:taxon-name-part>
          </tp:taxon-name><tp:taxon-authority>(Bavay &amp; Dautzenberg, 1909)</tp:taxon-authority><xref ref-type="fig" rid="F1">Fig. 1</xref><tp:nomenclature-citation-list><tp:nomenclature-citation><tp:taxon-name>
                <tp:taxon-name-part taxon-name-part-type="genus" reg="Helicarion">Helicarion</tp:taxon-name-part> <tp:taxon-name-part taxon-name-part-type="species" reg="messageri">messageri</tp:taxon-name-part></tp:taxon-name><comment>: <xref ref-type="bibr" rid="B1">Bavay and Dautzenberg 1909</xref>, p. 231.</comment></tp:nomenclature-citation><tp:nomenclature-citation><tp:taxon-name>
                <tp:taxon-name-part taxon-name-part-type="genus" reg="Megaustenia">Megaustenia</tp:taxon-name-part> <tp:taxon-name-part taxon-name-part-type="species" reg="messageri">messageri</tp:taxon-name-part></tp:taxon-name><comment>: <xref ref-type="bibr" rid="B24">Schileyko 2011</xref>, p. 32.</comment></tp:nomenclature-citation><tp:nomenclature-citation><tp:taxon-name>
                <tp:taxon-name-part taxon-name-part-type="genus" reg="Helicarion">Helicarion</tp:taxon-name-part> <tp:taxon-name-part taxon-name-part-type="species" reg="messageri">messageri</tp:taxon-name-part></tp:taxon-name><comment>: Hoang Ngoc <xref ref-type="bibr" rid="B14">Khac et al. 2012</xref>, p. 319.</comment></tp:nomenclature-citation></tp:nomenclature-citation-list></tp:nomenclature><tp:treatment-sec sec-type="material" id="SECID0EXMAC"><title>Material examined.</title><p>Vietnam • 3 adults; Vinh Phuc Province, Tam Dao town district, tropical forest up to the town, near Buddhist temple; <named-content xmlns:xlink="http://www.w3.org/1999/xlink" content-type="dwc:verbatimCoordinates" xlink:type="simple"><named-content content-type="geo-json" specific-use="{&#34;type&#34;:&#34;Point&#34;,&#34;coordinates&#34;:[105.648300,21.460100]}" id="NCID0EANAC" xlink:type="simple">21.4601°N, 105.6483°E</named-content></named-content>; 1045 m alt.; 16 Oct.2023; I. Dedov, N. Simov, R. Bekchiev, M. Langurov leg.; on artificial stone wall; <named-content xmlns:xlink="http://www.w3.org/1999/xlink" content-type="dwc:institutional_code" xlink:title="Institute of Biodiversity and Ecosystem Research, Bulgarian Academy of Sciences" xlink:href="http://grbio.org/institution/bulgarian-academy-sciences" xlink:type="simple">IBER-BAS</named-content> 40602.</p></tp:treatment-sec><tp:treatment-sec sec-type="remarks" id="SECID0EJNAC"><title>Remarks.</title><p><italic><tp:taxon-name><tp:taxon-name-part taxon-name-part-type="genus" reg="Megaustenia">Megaustenia</tp:taxon-name-part> <tp:taxon-name-part taxon-name-part-type="species" reg="messageri">messageri</tp:taxon-name-part></tp:taxon-name></italic> was reported from Tam Dao National Park by Hoang Ngoc <xref ref-type="bibr" rid="B14">Khac et al. (2012)</xref>. We found three active specimens on the soil surface (Fig. <xref ref-type="fig" rid="F1">1A, B</xref>) during the night collection in the tropical forest not far from Tam Dao town (Fig. <xref ref-type="fig" rid="F1">1C</xref>).</p><fig id="F1" position="float" orientation="portrait"><object-id xmlns:xlink="http://www.w3.org/1999/xlink" content-type="doi" xlink:type="simple">10.3897/zookeys.1249.155684.figure1</object-id><object-id xmlns:xlink="http://www.w3.org/1999/xlink" content-type="arpha" xlink:type="simple">A3F9D018-9018-5665-AE1A-7E4E4680DE2C</object-id><label>Figure 1.</label><caption><p><tp:taxon-name><tp:taxon-name-part taxon-name-part-type="genus" reg="Megaustenia">Megaustenia</tp:taxon-name-part> <tp:taxon-name-part taxon-name-part-type="uncertainty-rank">cf.</tp:taxon-name-part> <tp:taxon-name-part taxon-name-part-type="species" reg="messageri">messageri</tp:taxon-name-part></tp:taxon-name>, Tam Dao National Park, <named-content xmlns:xlink="http://www.w3.org/1999/xlink" content-type="dwc:institutional_code" xlink:title="Institute of Biodiversity and Ecosystem Research, Bulgarian Academy of Sciences" xlink:href="http://grbio.org/institution/bulgarian-academy-sciences" xlink:type="simple">IBER-BAS</named-content> 40602. A. Actively crawling; B. Protective reaction to touch; C. Habitat of the species.</p></caption><graphic xmlns:xlink="http://www.w3.org/1999/xlink" xlink:href="zookeys-1249-317_article-155684__-g001.jpg" position="float" orientation="portrait" xlink:type="simple" id="oo_1401480.jpg"><uri content-type="original_file" xlink:type="simple">https://binary.pensoft.net/fig/1401480</uri></graphic></fig></tp:treatment-sec><tp:treatment-sec sec-type="habitat" id="SECID0EEPAC"><title>Habitat.</title><p>Slightly disturbed submontane tropical forests</p></tp:treatment-sec><tp:treatment-sec sec-type="distribution" id="SECID0EJPAC"><title>Distribution.</title><p>North Vietnam (<xref ref-type="bibr" rid="B24">Schileyko 2011</xref>).</p><sec sec-type="﻿Subfamily Ostracolethinae" id="SECID0ETPAC"><title>﻿Subfamily <tp:taxon-name><tp:taxon-name-part taxon-name-part-type="subfamily">Ostracolethinae</tp:taxon-name-part></tp:taxon-name></title></sec></tp:treatment-sec><ref-list><ref id="B1"><mixed-citation xmlns:xlink="http://www.w3.org/1999/xlink" xlink:type="simple"><person-group><name name-style="western"><surname>Bavay</surname><given-names>A</given-names></name><name name-style="western"><surname>Dautzenberg</surname><given-names>P</given-names></name></person-group> (<year>1909</year>) <article-title>Molluscorum terrestrium Tonkinorum diagnoses.</article-title><source>Journal de Conchyliologie</source><volume>56</volume>(<issue>4</issue>): <fpage>229</fpage>–<lpage>251</lpage>.</mixed-citation></ref><ref id="B24"><mixed-citation xmlns:xlink="http://www.w3.org/1999/xlink" xlink:type="simple"><person-group><name name-style="western"><surname>Schileyko</surname><given-names>AA</given-names></name></person-group> (<year>2011</year>) <article-title>Check-list of land pulmonate molluscs of Vietnam (<tp:taxon-name><tp:taxon-name-part taxon-name-part-type="class">Gastropoda</tp:taxon-name-part></tp:taxon-name>: <tp:taxon-name><tp:taxon-name-part taxon-name-part-type="order">Stylommatophora</tp:taxon-name-part></tp:taxon-name>).</article-title><source>Ruthenica</source><volume>21</volume>(<issue>1</issue>): <fpage>1</fpage>–<lpage>68</lpage>.</mixed-citation></ref><ref id="B14"><mixed-citation xmlns:xlink="http://www.w3.org/1999/xlink" xlink:type="simple"><person-group><name name-style="western"><surname>Khac</surname><given-names>HN</given-names></name><name name-style="western"><surname>Nhuong</surname><given-names>DV</given-names></name><name name-style="western"><surname>Cay</surname><given-names>NT</given-names></name><name name-style="western"><surname>Nhat</surname><given-names>TT</given-names></name></person-group> (<year>2012</year>) <article-title>Landsnails (<tp:taxon-name><tp:taxon-name-part taxon-name-part-type="class">Gastropoda</tp:taxon-name-part></tp:taxon-name>) in Tam Dao national park, Vinh Phuc province, Vietnam.</article-title><source>Academia Journal of Biology</source><volume>34</volume>(<issue>3</issue>): <fpage>317</fpage>–<lpage>322</lpage>. [In Vietnamese with English summary] <ext-link xlink:href="10.15625/0866-7160/v34n3.2462" ext-link-type="doi" xlink:type="simple">https://doi.org/10.15625/0866-7160/v34n3.2462</ext-link></mixed-citation></ref></ref-list></tp:taxon-treatment>
