# Supplementary material for: ﻿Slugs and semi-slugs of the superfamily Helicarionoidea (Gastropoda, Stylommatophora) collected in North Vietnam during the 2023 Bulgarian Zoological Expedition, with emphasis on the genus Ostracolethe
Source: Zookeys. 2025 Aug 25;1249:317–38. doi: 10.3897/zookeys.1249.155684 (PMC12402822; doi:10.3897/zookeys.1249.155684)
Supplement: XML Treatment for Ostracolethe [file zookeys.1249.155684-treatment3.xml]

<!DOCTYPE tp:taxon-treatment
  PUBLIC "-//TaxonX//DTD Taxonomic Treatment Publishing DTD v0 20100105//EN" "tax-treatment-NSO.dtd">
<tp:taxon-treatment xmlns:tp="http://www.plazi.org/taxpub"><tp:treatment-meta><kwd-group><label>Taxon classification</label><kwd>
              <named-content content-type="kingdom">Animalia</named-content>
            </kwd><kwd>
              <named-content content-type="order">Stylommatophora</named-content>
            </kwd><kwd>
              <named-content content-type="family">Ariophantidae</named-content>
            </kwd></kwd-group><mixed-citation publication-type="journal"><person-group><name><surname>Dedov</surname><given-names>Ivailo</given-names></name><name><surname>Manh Vu</surname><given-names>Quang</given-names></name><name><surname>Trieu Anh</surname><given-names>Tuan</given-names></name></person-group><article-title>﻿Slugs and semi-slugs of the superfamily <tp:taxon-name><tp:taxon-name-part taxon-name-part-type="superfamily">Helicarionoidea</tp:taxon-name-part></tp:taxon-name> (<tp:taxon-name><tp:taxon-name-part taxon-name-part-type="class">Gastropoda</tp:taxon-name-part></tp:taxon-name>, <tp:taxon-name><tp:taxon-name-part taxon-name-part-type="order">Stylommatophora</tp:taxon-name-part></tp:taxon-name>) collected in North Vietnam during the 2023 Bulgarian Zoological Expedition, with emphasis on the genus <italic><tp:taxon-name><tp:taxon-name-part taxon-name-part-type="genus" reg="Ostracolethe">Ostracolethe</tp:taxon-name-part></tp:taxon-name></italic></article-title><source>Zookeys</source><day>25</day><month>08</month><year>2025</year><volume>1249</volume><fpage>317</fpage><lpage>338</lpage><pub-id pub-id-type="doi">10.3897/zookeys.1249.155684</pub-id></mixed-citation></tp:treatment-meta><tp:nomenclature><label>﻿Genus</label><tp:taxon-name><object-id xmlns:xlink="http://www.w3.org/1999/xlink" content-type="arpha" xlink:type="simple">13FC345F-503A-55DF-843D-E2F3013B1A29</object-id>
            <tp:taxon-name-part taxon-name-part-type="genus" reg="Ostracolethe">Ostracolethe</tp:taxon-name-part>
          </tp:taxon-name><tp:taxon-authority>Simroth, 1901</tp:taxon-authority></tp:nomenclature><tp:treatment-sec sec-type="type species" id="SECID0E4AAE"><title>Type species.</title><p><italic><tp:taxon-name><tp:taxon-name-part taxon-name-part-type="genus" reg="Ostracolethe">Ostracolethe</tp:taxon-name-part> <tp:taxon-name-part taxon-name-part-type="species" reg="fruhstorfferi">fruhstorfferi</tp:taxon-name-part></tp:taxon-name></italic> Simroth, 1901: 64.</p></tp:treatment-sec><tp:treatment-sec sec-type="remarks" id="SECID0EOBAE"><title>Remarks.</title><p><italic><tp:taxon-name><tp:taxon-name-part taxon-name-part-type="genus" reg="Ostracolethe">Ostracolethe</tp:taxon-name-part></tp:taxon-name></italic> is a subjective synonym of <italic><tp:taxon-name><tp:taxon-name-part taxon-name-part-type="genus" reg="Myotesta">Myotesta</tp:taxon-name-part></tp:taxon-name></italic> Collinge, 1901, which was published on the same day. <xref ref-type="bibr" rid="B13">Hoffmann (1924</xref>: 378) acted as first reviser and determined the precedence of <italic><tp:taxon-name><tp:taxon-name-part taxon-name-part-type="genus" reg="Ostracolethe">Ostracolethe</tp:taxon-name-part></tp:taxon-name></italic> over <italic><tp:taxon-name><tp:taxon-name-part taxon-name-part-type="genus" reg="Myotesta">Myotesta</tp:taxon-name-part></tp:taxon-name></italic>.</p></tp:treatment-sec><ref-list><ref id="B13"><mixed-citation xmlns:xlink="http://www.w3.org/1999/xlink" xlink:type="simple"><person-group><name name-style="western"><surname>Hoffmann</surname><given-names>H</given-names></name></person-group> (<year>1924</year>) <article-title>Die Molluskenfauna der Umgebung von Jena.</article-title><source>Jenaische Zeitschrift für Naturwissenschaft</source><volume>60</volume>: <fpage>378</fpage>–<lpage>392</lpage>.</mixed-citation></ref></ref-list></tp:taxon-treatment>
