# Supplementary material for: ﻿Slugs and semi-slugs of the superfamily Helicarionoidea (Gastropoda, Stylommatophora) collected in North Vietnam during the 2023 Bulgarian Zoological Expedition, with emphasis on the genus Ostracolethe
Source: Zookeys. 2025 Aug 25;1249:317–38. doi: 10.3897/zookeys.1249.155684 (PMC12402822; doi:10.3897/zookeys.1249.155684)
Supplement: XML Treatment for Ostracolethe fruhstorfferi [file zookeys.1249.155684-treatment4.xml]

<!DOCTYPE tp:taxon-treatment
  PUBLIC "-//TaxonX//DTD Taxonomic Treatment Publishing DTD v0 20100105//EN" "tax-treatment-NSO.dtd">
<tp:taxon-treatment xmlns:tp="http://www.plazi.org/taxpub"><tp:treatment-meta><kwd-group><label>Taxon classification</label><kwd>
              <named-content content-type="kingdom">Animalia</named-content>
            </kwd><kwd>
              <named-content content-type="order">Stylommatophora</named-content>
            </kwd><kwd>
              <named-content content-type="family">Ariophantidae</named-content>
            </kwd></kwd-group><mixed-citation publication-type="journal"><person-group><name><surname>Dedov</surname><given-names>Ivailo</given-names></name><name><surname>Manh Vu</surname><given-names>Quang</given-names></name><name><surname>Trieu Anh</surname><given-names>Tuan</given-names></name></person-group><article-title>﻿Slugs and semi-slugs of the superfamily <tp:taxon-name><tp:taxon-name-part taxon-name-part-type="superfamily">Helicarionoidea</tp:taxon-name-part></tp:taxon-name> (<tp:taxon-name><tp:taxon-name-part taxon-name-part-type="class">Gastropoda</tp:taxon-name-part></tp:taxon-name>, <tp:taxon-name><tp:taxon-name-part taxon-name-part-type="order">Stylommatophora</tp:taxon-name-part></tp:taxon-name>) collected in North Vietnam during the 2023 Bulgarian Zoological Expedition, with emphasis on the genus <italic><tp:taxon-name><tp:taxon-name-part taxon-name-part-type="genus" reg="Ostracolethe">Ostracolethe</tp:taxon-name-part></tp:taxon-name></italic></article-title><source>Zookeys</source><day>25</day><month>08</month><year>2025</year><volume>1249</volume><fpage>317</fpage><lpage>338</lpage><pub-id pub-id-type="doi">10.3897/zookeys.1249.155684</pub-id></mixed-citation></tp:treatment-meta><tp:nomenclature><label>﻿</label><tp:taxon-name><object-id xmlns:xlink="http://www.w3.org/1999/xlink" content-type="arpha" xlink:type="simple">65B1E911-1218-5D27-A3E5-ECFFE074B08D</object-id>
            <tp:taxon-name-part taxon-name-part-type="genus" reg="Ostracolethe">Ostracolethe</tp:taxon-name-part>
            <tp:taxon-name-part taxon-name-part-type="species" reg="fruhstorfferi">fruhstorfferi</tp:taxon-name-part>
          </tp:taxon-name><tp:taxon-authority>Simroth, 1901</tp:taxon-authority><xref ref-type="fig" rid="F2">Figs 2</xref><xref ref-type="fig" rid="F3">, 3A, B</xref><xref ref-type="fig" rid="F4">, 4</xref><xref ref-type="fig" rid="F5">, 5</xref><xref ref-type="fig" rid="F6">, 6</xref><xref ref-type="fig" rid="F7">, 7</xref><xref ref-type="fig" rid="F8">, 8</xref><tp:nomenclature-citation-list><tp:nomenclature-citation><tp:taxon-name>
                <tp:taxon-name-part taxon-name-part-type="genus" reg="Ostracolethe">Ostracolethe</tp:taxon-name-part> <tp:taxon-name-part taxon-name-part-type="species" reg="fruhstorfferi">fruhstorfferi</tp:taxon-name-part></tp:taxon-name><comment>: <xref ref-type="bibr" rid="B26">Simroth 1901</xref>, p. 64.</comment></tp:nomenclature-citation><tp:nomenclature-citation><tp:taxon-name>
                <tp:taxon-name-part taxon-name-part-type="genus" reg="Myotesta">Myotesta</tp:taxon-name-part> <tp:taxon-name-part taxon-name-part-type="species" reg="fruhstorferi">fruhstorferi</tp:taxon-name-part></tp:taxon-name><comment>: <xref ref-type="bibr" rid="B2">Collinge 1901</xref>, p. 118.</comment></tp:nomenclature-citation><tp:nomenclature-citation><tp:taxon-name>
                <tp:taxon-name-part taxon-name-part-type="genus" reg="Myotesta">Myotesta</tp:taxon-name-part> <tp:taxon-name-part taxon-name-part-type="species" reg="fruhstorferi">fruhstorferi</tp:taxon-name-part></tp:taxon-name><comment>: Fischer 1904, Dautzenberg, p. 8.</comment></tp:nomenclature-citation><tp:nomenclature-citation><tp:taxon-name>
                <tp:taxon-name-part taxon-name-part-type="genus" reg="Ostracolethe">Ostracolethe</tp:taxon-name-part> <tp:taxon-name-part taxon-name-part-type="species" reg="fruhstorfferi">fruhstorfferi</tp:taxon-name-part></tp:taxon-name><comment>: Fischer 1904, Dautzenberg, p. 9.</comment></tp:nomenclature-citation><tp:nomenclature-citation><tp:taxon-name>
                <tp:taxon-name-part taxon-name-part-type="genus" reg="Ostracolethe">Ostracolethe</tp:taxon-name-part> <tp:taxon-name-part taxon-name-part-type="species" reg="fruhstorfferi">fruhstorfferi</tp:taxon-name-part></tp:taxon-name><comment>: <xref ref-type="bibr" rid="B23">Schileyko 2003</xref>, p. 1340.</comment></tp:nomenclature-citation><tp:nomenclature-citation><tp:taxon-name>
                <tp:taxon-name-part taxon-name-part-type="genus" reg="Ostracolethe">Ostracolethe</tp:taxon-name-part> <tp:taxon-name-part taxon-name-part-type="species" reg="fruhstorfferi">fruhstorfferi</tp:taxon-name-part></tp:taxon-name><comment>: <xref ref-type="bibr" rid="B24">Schileyko 2011</xref>, p. 37.</comment></tp:nomenclature-citation></tp:nomenclature-citation-list></tp:nomenclature><tp:treatment-sec sec-type="material" id="SECID0ESHAE"><title>Material examined.</title><p>Vietnam • 1 adult; Lào Cai Province, Sa Pa district, Ngu Chi Son village, tropical forest near village; <named-content xmlns:xlink="http://www.w3.org/1999/xlink" content-type="dwc:verbatimCoordinates" xlink:type="simple"><named-content content-type="geo-json" specific-use="{&#34;type&#34;:&#34;Point&#34;,&#34;coordinates&#34;:[103.749500,22.428300]}" id="NCID0E2HAE" xlink:type="simple">22.4283°N, 103.7495°E</named-content></named-content>; 1505 m alt.; 22 Oct. 2023; Chi Toan Le leg.; on leaves of a tree; <named-content xmlns:xlink="http://www.w3.org/1999/xlink" content-type="dwc:institutional_code" xlink:title="Institute of Biodiversity and Ecosystem Research, Bulgarian Academy of Sciences" xlink:href="http://grbio.org/institution/bulgarian-academy-sciences" xlink:type="simple">IBER-BAS</named-content> 40616; • 1 subadult; Vinh Phuc Province, Tam Dao town, Tam Dao National Park, tropical forest near the town; <named-content xmlns:xlink="http://www.w3.org/1999/xlink" content-type="dwc:verbatimCoordinates" xlink:type="simple"><named-content content-type="geo-json" specific-use="{&#34;type&#34;:&#34;Point&#34;,&#34;coordinates&#34;:[105.644000,21.467200]}" id="NCID0EHIAE" xlink:type="simple">21.4672°N, 105.6440°E</named-content></named-content>; 1005 m alt.; 17 Oct. 2023; I. Dedov, N. Simov, R. Bekchiev, M. Langurov leg.; under tree bark of decaying trunks; <named-content xmlns:xlink="http://www.w3.org/1999/xlink" content-type="dwc:institutional_code" xlink:title="Institute of Biodiversity and Ecosystem Research, Bulgarian Academy of Sciences" xlink:href="http://grbio.org/institution/bulgarian-academy-sciences" xlink:type="simple">IBER-BAS</named-content> 40604.</p></tp:treatment-sec><tp:treatment-sec sec-type="description" id="SECID0EQIAE"><title>Description.</title><p>The body is relatively wider and shorter than <italic><tp:taxon-name><tp:taxon-name-part taxon-name-part-type="genus" reg="Ostracolethe">Ostracolethe</tp:taxon-name-part> <tp:taxon-name-part taxon-name-part-type="species" reg="penevi">penevi</tp:taxon-name-part></tp:taxon-name></italic> Dedov &amp; Vu, sp. nov. The visceral hump is large and elevated, but this elevation is better visible in fixed animals (Fig. <xref ref-type="fig" rid="F2">2A, C</xref>). The preserved body dimensions (<italic>N</italic> = 1, adult specimen) are: body length 24 mm, body width 5.2 mm, visceral hump length 11.9 mm, visceral hump width 5.2 mm, length of free mantle flap 5.2 mm, sole length 21.2 mm, sole width 2.6 mm, width of lateral zones of sole 0.75–0.85 mm, central zone of sole 0.85–0.95 mm, length of the genital pore 0.5 mm, width of the genital pore 0.6 mm (Fig. <xref ref-type="fig" rid="F2">2A–D</xref>).</p><fig id="F2" position="float" orientation="portrait"><object-id xmlns:xlink="http://www.w3.org/1999/xlink" content-type="doi" xlink:type="simple">10.3897/zookeys.1249.155684.figure2</object-id><object-id xmlns:xlink="http://www.w3.org/1999/xlink" content-type="arpha" xlink:type="simple">98E3278B-8F31-5C7A-8821-47FF26501A52</object-id><label>Figure 2.</label><caption><p><italic><tp:taxon-name><tp:taxon-name-part taxon-name-part-type="genus" reg="Ostracolethe">Ostracolethe</tp:taxon-name-part> <tp:taxon-name-part taxon-name-part-type="species" reg="fruhstorfferi">fruhstorfferi</tp:taxon-name-part></tp:taxon-name></italic>, fixed animal, <named-content xmlns:xlink="http://www.w3.org/1999/xlink" content-type="dwc:institutional_code" xlink:title="Institute of Biodiversity and Ecosystem Research, Bulgarian Academy of Sciences" xlink:href="http://grbio.org/institution/bulgarian-academy-sciences" xlink:type="simple">IBER-BAS</named-content> 40616. A. Right side; B. Top; C. Left side; D. Sole.</p></caption><graphic xmlns:xlink="http://www.w3.org/1999/xlink" xlink:href="zookeys-1249-317_article-155684__-g002.jpg" position="float" orientation="portrait" xlink:type="simple" id="oo_1401481.jpg"><uri content-type="original_file" xlink:type="simple">https://binary.pensoft.net/fig/1401481</uri></graphic></fig><p>The primary color of the body is pinkish-ocher-brownish (Fig. <xref ref-type="fig" rid="F3">3A, B</xref>), although variable (see Discussion). On the neck, three well-defined, blackish-gray- stripes are visible (one on the top and two laterally, best visible in fixed specimens). The tentacles are pale grayish, which are more intensely colored near the ommatophores and visible in active live animals. On the pinkish-ocher-brownish visceral hump, numerous yellowish spots are visible and grouped in larger stains and zones of irregular shapes. The posterior of the body has similar colors; yellowish pigment is grouped on the edge of the Y-shaped dorsal groove behind the visceral hump. The sole of living specimens is generally pale, but with lateral zones more pinkish in color, while the central zone is milky whitish. The differences in coloration between central and lateral zones is still visible in preserved specimens. The body cavity is not enlarged in the posterior part of the foot, but this part is not as muscular as in <italic><tp:taxon-name><tp:taxon-name-part taxon-name-part-type="genus" reg="Ostracolethe">Ostracolethe</tp:taxon-name-part></tp:taxon-name></italic> sp. nov. and <italic><tp:taxon-name><tp:taxon-name-part taxon-name-part-type="genus" reg="Laocaia">Laocaia</tp:taxon-name-part> <tp:taxon-name-part taxon-name-part-type="species" reg="simovi">simovi</tp:taxon-name-part></tp:taxon-name></italic> (<xref ref-type="bibr" rid="B6">Dedov et al. 2019</xref>). The caudal horn is not very prominent.</p><fig id="F3" position="float" orientation="portrait"><object-id xmlns:xlink="http://www.w3.org/1999/xlink" content-type="doi" xlink:type="simple">10.3897/zookeys.1249.155684.figure3</object-id><object-id xmlns:xlink="http://www.w3.org/1999/xlink" content-type="arpha" xlink:type="simple">21A8F9AB-0FC4-5D5F-B909-4008C54F9314</object-id><label>Figure 3.</label><caption><p><italic><tp:taxon-name><tp:taxon-name-part taxon-name-part-type="genus" reg="Ostracolethe">Ostracolethe</tp:taxon-name-part> <tp:taxon-name-part taxon-name-part-type="species" reg="fruhstorfferi">fruhstorfferi</tp:taxon-name-part></tp:taxon-name></italic>, live animals. A. Vinh Phuc Province, Tam Dao National Park, <named-content xmlns:xlink="http://www.w3.org/1999/xlink" content-type="dwc:institutional_code" xlink:title="Institute of Biodiversity and Ecosystem Research, Bulgarian Academy of Sciences" xlink:href="http://grbio.org/institution/bulgarian-academy-sciences" xlink:type="simple">IBER-BAS</named-content> 40604; B. Lào Cai Province, Ngu Chi Son village, <named-content xmlns:xlink="http://www.w3.org/1999/xlink" content-type="dwc:institutional_code" xlink:title="Institute of Biodiversity and Ecosystem Research, Bulgarian Academy of Sciences" xlink:href="http://grbio.org/institution/bulgarian-academy-sciences" xlink:type="simple">IBER-BAS</named-content> 40616; C. <italic><tp:taxon-name><tp:taxon-name-part taxon-name-part-type="genus" reg="Ostracolethe">O.</tp:taxon-name-part></tp:taxon-name></italic> (?) <italic><tp:taxon-name><tp:taxon-name-part taxon-name-part-type="genus" reg="Ostracolethe"/><tp:taxon-name-part taxon-name-part-type="species" reg="penevi">penevi</tp:taxon-name-part></tp:taxon-name></italic> Dedov &amp; Vu, sp. nov., Lào Cai Province, Thac Bac, <named-content xmlns:xlink="http://www.w3.org/1999/xlink" content-type="dwc:institutional_code" xlink:title="Institute of Biodiversity and Ecosystem Research, Bulgarian Academy of Sciences" xlink:href="http://grbio.org/institution/bulgarian-academy-sciences" xlink:type="simple">IBER-BAS</named-content> 40618.</p></caption><graphic xmlns:xlink="http://www.w3.org/1999/xlink" xlink:href="zookeys-1249-317_article-155684__-g003.jpg" position="float" orientation="portrait" xlink:type="simple" id="oo_1401482.jpg"><uri content-type="original_file" xlink:type="simple">https://binary.pensoft.net/fig/1401482</uri></graphic></fig><p>Shell is fingernail-like (3.2 × 2.3 mm), and sparse growth lines are visible on the upper surface. The rudimentary shell is fully covered by the mantle (Fig. <xref ref-type="fig" rid="F4">4A–C</xref>).</p><fig id="F4" position="float" orientation="portrait"><object-id xmlns:xlink="http://www.w3.org/1999/xlink" content-type="doi" xlink:type="simple">10.3897/zookeys.1249.155684.figure4</object-id><object-id xmlns:xlink="http://www.w3.org/1999/xlink" content-type="arpha" xlink:type="simple">D1D0ECF1-90F1-5D17-8DF3-823114F156DA</object-id><label>Figure 4.</label><caption><p><italic><tp:taxon-name><tp:taxon-name-part taxon-name-part-type="genus" reg="Ostracolethe">Ostracolethe</tp:taxon-name-part> <tp:taxon-name-part taxon-name-part-type="species" reg="fruhstorfferi">fruhstorfferi</tp:taxon-name-part></tp:taxon-name></italic>, shell, <named-content xmlns:xlink="http://www.w3.org/1999/xlink" content-type="dwc:institutional_code" xlink:title="Institute of Biodiversity and Ecosystem Research, Bulgarian Academy of Sciences" xlink:href="http://grbio.org/institution/bulgarian-academy-sciences" xlink:type="simple">IBER-BAS</named-content> 40616. A. Top side; B. Lateral view; C. Underside side.</p></caption><graphic xmlns:xlink="http://www.w3.org/1999/xlink" xlink:href="zookeys-1249-317_article-155684__-g004.jpg" position="float" orientation="portrait" xlink:type="simple" id="oo_1401483.jpg"><uri content-type="original_file" xlink:type="simple">https://binary.pensoft.net/fig/1401483</uri></graphic></fig><p>Reproductive system (Fig. <xref ref-type="fig" rid="F5">5A–E</xref>). The penis is relatively short and thinner in the area towards the atrium. The penis retractor muscle is apically attached to the bulbiform posterior end of the penis. The epiphallus is relatively short, with two caeca, one shorter and another longer, located opposite each other (Fig. <xref ref-type="fig" rid="F5">5D, E</xref>). The vas deferens is short and entering epiphallus laterally. The vagina is thick and short. The bursa copulatrix is not well visible and is not visible in the drawing by <xref ref-type="bibr" rid="B23">Schileyko (2003</xref>: fig. 1752); it is most probably closely adjacent to the spermoviduct duct, as in <italic><tp:taxon-name><tp:taxon-name-part taxon-name-part-type="genus" reg="Ostracolethe">O.</tp:taxon-name-part> <tp:taxon-name-part taxon-name-part-type="species" reg="penevi">penevi</tp:taxon-name-part></tp:taxon-name></italic> sp. nov. The albumen is gland small.</p><fig id="F5" position="float" orientation="portrait"><object-id xmlns:xlink="http://www.w3.org/1999/xlink" content-type="doi" xlink:type="simple">10.3897/zookeys.1249.155684.figure5</object-id><object-id xmlns:xlink="http://www.w3.org/1999/xlink" content-type="arpha" xlink:type="simple">742CC785-139E-55F4-BF5E-3D93CFBCE5CC</object-id><label>Figure 5.</label><caption><p><italic><tp:taxon-name><tp:taxon-name-part taxon-name-part-type="genus" reg="Ostracolethe">Ostracolethe</tp:taxon-name-part> <tp:taxon-name-part taxon-name-part-type="species" reg="fruhstorfferi">fruhstorfferi</tp:taxon-name-part></tp:taxon-name></italic>, anatomy. A. General view of the reproductive system, <named-content xmlns:xlink="http://www.w3.org/1999/xlink" content-type="dwc:institutional_code" xlink:title="Institute of Biodiversity and Ecosystem Research, Bulgarian Academy of Sciences" xlink:href="http://grbio.org/institution/bulgarian-academy-sciences" xlink:type="simple">IBER-BAS</named-content> 40616; B. Penis, view from the side of body integuments, <named-content xmlns:xlink="http://www.w3.org/1999/xlink" content-type="dwc:institutional_code" xlink:title="Institute of Biodiversity and Ecosystem Research, Bulgarian Academy of Sciences" xlink:href="http://grbio.org/institution/bulgarian-academy-sciences" xlink:type="simple">IBER-BAS</named-content> 40616; C. In situ position of the tori bunch, <named-content xmlns:xlink="http://www.w3.org/1999/xlink" content-type="dwc:institutional_code" xlink:title="Institute of Biodiversity and Ecosystem Research, Bulgarian Academy of Sciences" xlink:href="http://grbio.org/institution/bulgarian-academy-sciences" xlink:type="simple">IBER-BAS</named-content> 40604; D. Penis, view from the side of viscera, <named-content xmlns:xlink="http://www.w3.org/1999/xlink" content-type="dwc:institutional_code" xlink:title="Institute of Biodiversity and Ecosystem Research, Bulgarian Academy of Sciences" xlink:href="http://grbio.org/institution/bulgarian-academy-sciences" xlink:type="simple">IBER-BAS</named-content> 40616; E. Diagram of the structure of the male part of reproductive system, base on <named-content xmlns:xlink="http://www.w3.org/1999/xlink" content-type="dwc:institutional_code" xlink:title="Institute of Biodiversity and Ecosystem Research, Bulgarian Academy of Sciences" xlink:href="http://grbio.org/institution/bulgarian-academy-sciences" xlink:type="simple">IBER-BAS</named-content> 40604, greenish–penis, gray-yellowish–musculus retractor penis, violet–epiphallus, pinkish–epiphallus ceca (1 and 2), bluish–vas deferens. Abbreviations: AT–atrium, P–penis, MRP–musculus retractor penis, EP–epiphallus, EC–epiphallus ceca, VD–vas deferens, V–vagina, SOD–spermoviduct, AG–albumen gland, HD–hermaphrodite duct, TS–torus-toroid structures.</p></caption><graphic xmlns:xlink="http://www.w3.org/1999/xlink" xlink:href="zookeys-1249-317_article-155684__-g005.jpg" position="float" orientation="portrait" xlink:type="simple" id="oo_1401484.jpg"><uri content-type="original_file" xlink:type="simple">https://binary.pensoft.net/fig/1401484</uri></graphic></fig></tp:treatment-sec><tp:treatment-sec sec-type="remarks" id="SECID0E6PAE"><title>Remarks.</title><p>According to <xref ref-type="bibr" rid="B26">Simroth (1901)</xref> (in <xref ref-type="bibr" rid="B3">Collinge 1902</xref>, p. 14) “the vas deferens has, before it passes into the penis, 3 short, thick flagella”. In fact, the “three tubercles” visible on the side of the body integuments (Fig. <xref ref-type="fig" rid="F5">5 B</xref>) represent the structure described above, which is better visible on the side of the viscera (Fig. <xref ref-type="fig" rid="F5">5 D, E</xref>).</p><p>The “disc” structure reported by <xref ref-type="bibr" rid="B3">Collinge (1902)</xref> is present (Fig. <xref ref-type="fig" rid="F6">6A–F</xref>). The “discs” are not flat but rather have a torus-toroid shape (doughnut-like) readily visible in Figure <xref ref-type="fig" rid="F6">6D</xref>. The tori are attached to a veil of the base of connective tissue at one of its flat parts. The structure consists of 35–40 tori of varying sizes (diameter 77.88–379.26 µm) (Fig. <xref ref-type="fig" rid="F6">6A–F</xref>). When viewed at high magnification under a stereomicroscope, the “torus” appears to be formed by a network of symmetrically interwoven fibers (Fig. <xref ref-type="fig" rid="F6">6A−C, E, F</xref>).</p><fig id="F6" position="float" orientation="portrait"><object-id xmlns:xlink="http://www.w3.org/1999/xlink" content-type="doi" xlink:type="simple">10.3897/zookeys.1249.155684.figure6</object-id><object-id xmlns:xlink="http://www.w3.org/1999/xlink" content-type="arpha" xlink:type="simple">B3FB2828-28E0-5AF9-B14B-A30158E3FA70</object-id><label>Figure 6.</label><caption><p><italic><tp:taxon-name><tp:taxon-name-part taxon-name-part-type="genus" reg="Ostracolethe">Ostracolethe</tp:taxon-name-part> <tp:taxon-name-part taxon-name-part-type="species" reg="fruhstorfferi">fruhstorfferi</tp:taxon-name-part></tp:taxon-name></italic>, torus-toroid structure. A. Natural in ethanol, under stereomicroscope B, C, E, F. Colored, under microscope in different magnification; D. Colored, in ethanol, under stereomicroscope.</p></caption><graphic xmlns:xlink="http://www.w3.org/1999/xlink" xlink:href="zookeys-1249-317_article-155684__-g006.jpg" position="float" orientation="portrait" xlink:type="simple" id="oo_1401485.jpg"><uri content-type="original_file" xlink:type="simple">https://binary.pensoft.net/fig/1401485</uri></graphic></fig></tp:treatment-sec><tp:treatment-sec sec-type="habitat" id="SECID0EDSAE"><title>Habitat.</title><p><italic><tp:taxon-name><tp:taxon-name-part taxon-name-part-type="genus" reg="Ostracolethe">Ostracolethe</tp:taxon-name-part> <tp:taxon-name-part taxon-name-part-type="species" reg="fruhstorfferi">fruhstorfferi</tp:taxon-name-part></tp:taxon-name></italic> inhabits tropical and degraded tropical forests, where it lives on leaves or branches in the crowns of trees (Fig. <xref ref-type="fig" rid="F7">7B, C</xref>).</p><fig id="F7" position="float" orientation="portrait"><object-id xmlns:xlink="http://www.w3.org/1999/xlink" content-type="doi" xlink:type="simple">10.3897/zookeys.1249.155684.figure7</object-id><object-id xmlns:xlink="http://www.w3.org/1999/xlink" content-type="arpha" xlink:type="simple">EAF4D04B-BAC7-534E-96B6-8575A420E5F1</object-id><label>Figure 7.</label><caption><p>Localities of genus <italic><tp:taxon-name><tp:taxon-name-part taxon-name-part-type="genus" reg="Ostracolethe">Ostracolethe</tp:taxon-name-part></tp:taxon-name></italic>. A. <italic><tp:taxon-name><tp:taxon-name-part taxon-name-part-type="genus" reg="Ostracolethe">O.</tp:taxon-name-part></tp:taxon-name></italic> (?) <italic><tp:taxon-name><tp:taxon-name-part taxon-name-part-type="genus" reg="Ostracolethe"/><tp:taxon-name-part taxon-name-part-type="species" reg="penevi">penevi</tp:taxon-name-part></tp:taxon-name></italic> Dedov &amp; Vu, sp. nov., Lào Cai Province, Thac Bac, <named-content xmlns:xlink="http://www.w3.org/1999/xlink" content-type="dwc:institutional_code" xlink:title="Institute of Biodiversity and Ecosystem Research, Bulgarian Academy of Sciences" xlink:href="http://grbio.org/institution/bulgarian-academy-sciences" xlink:type="simple">IBER-BAS</named-content> 40618, A1–landscape view, A2–habitat, A3–specimens; B. <italic><tp:taxon-name><tp:taxon-name-part taxon-name-part-type="genus" reg="Ostracolethe">O.</tp:taxon-name-part> <tp:taxon-name-part taxon-name-part-type="species" reg="fruhstorfferi">fruhstorfferi</tp:taxon-name-part></tp:taxon-name></italic>, Lào Cai Province, Ngu Chi Son village, <named-content xmlns:xlink="http://www.w3.org/1999/xlink" content-type="dwc:institutional_code" xlink:title="Institute of Biodiversity and Ecosystem Research, Bulgarian Academy of Sciences" xlink:href="http://grbio.org/institution/bulgarian-academy-sciences" xlink:type="simple">IBER-BAS</named-content> 40616, B1–landscape view, B2–habitat, B3–specimens; C. <italic><tp:taxon-name><tp:taxon-name-part taxon-name-part-type="genus" reg="Ostracolethe">O.</tp:taxon-name-part> <tp:taxon-name-part taxon-name-part-type="species" reg="fruhstorfferi">fruhstorfferi</tp:taxon-name-part></tp:taxon-name></italic>, Vinh Phuc Province, Tam Dao National Park, <named-content xmlns:xlink="http://www.w3.org/1999/xlink" content-type="dwc:institutional_code" xlink:title="Institute of Biodiversity and Ecosystem Research, Bulgarian Academy of Sciences" xlink:href="http://grbio.org/institution/bulgarian-academy-sciences" xlink:type="simple">IBER-BAS</named-content> 40604, C1–landscape view, C2–habitat, C3–specimens. The photos are arranged from bottom to top according to altitude at each locality.</p></caption><graphic xmlns:xlink="http://www.w3.org/1999/xlink" xlink:href="zookeys-1249-317_article-155684__-g007.jpg" position="float" orientation="portrait" xlink:type="simple" id="oo_1401486.jpg"><uri content-type="original_file" xlink:type="simple">https://binary.pensoft.net/fig/1401486</uri></graphic></fig></tp:treatment-sec><tp:treatment-sec sec-type="biology" id="SECID0E6UAE"><title>Biology.</title><p>Color change to blend in with the environment, which is a new phenomenon of metachrosis among terrestrial gastropods, was observed in specimens from Tam Dao National Reserve (<named-content xmlns:xlink="http://www.w3.org/1999/xlink" content-type="dwc:institutional_code" xlink:title="Institute of Biodiversity and Ecosystem Research, Bulgarian Academy of Sciences" xlink:href="http://grbio.org/institution/bulgarian-academy-sciences" xlink:type="simple">IBER-BAS</named-content> 40604). When a specimen was photographed on a stone surface it looked whitish transparent, and only melanin kept the pattern of coloration (Fig. <xref ref-type="fig" rid="F8">8A</xref>). The very same specimen photographed on tree bark became more colorful, and pinkish, ocher, brownish, and yellowish colors appeared (Fig. <xref ref-type="fig" rid="F8">8B</xref>).</p><fig id="F8" position="float" orientation="portrait"><object-id xmlns:xlink="http://www.w3.org/1999/xlink" content-type="doi" xlink:type="simple">10.3897/zookeys.1249.155684.figure8</object-id><object-id xmlns:xlink="http://www.w3.org/1999/xlink" content-type="arpha" xlink:type="simple">C2CB3284-B564-57DC-9CDA-CA0CBF609B70</object-id><label>Figure 8.</label><caption><p><italic><tp:taxon-name><tp:taxon-name-part taxon-name-part-type="genus" reg="Ostracolethe">Ostracolethe</tp:taxon-name-part> <tp:taxon-name-part taxon-name-part-type="species" reg="fruhstorfferi">fruhstorfferi</tp:taxon-name-part></tp:taxon-name></italic>, very same specimen, <named-content xmlns:xlink="http://www.w3.org/1999/xlink" content-type="dwc:institutional_code" xlink:title="Institute of Biodiversity and Ecosystem Research, Bulgarian Academy of Sciences" xlink:href="http://grbio.org/institution/bulgarian-academy-sciences" xlink:type="simple">IBER-BAS</named-content> 40604. A. On rock surface; B. On tree bark.</p></caption><graphic xmlns:xlink="http://www.w3.org/1999/xlink" xlink:href="zookeys-1249-317_article-155684__-g008.jpg" position="float" orientation="portrait" xlink:type="simple" id="oo_1401487.jpg"><uri content-type="original_file" xlink:type="simple">https://binary.pensoft.net/fig/1401487</uri></graphic></fig></tp:treatment-sec><tp:treatment-sec sec-type="distribution" id="SECID0ENWAE"><title>Distribution.</title><p>North Vietnam (<xref ref-type="bibr" rid="B23">Schileyko 2003</xref>).</p></tp:treatment-sec><ref-list><ref id="B26"><mixed-citation xmlns:xlink="http://www.w3.org/1999/xlink" xlink:type="simple"><person-group><name name-style="western"><surname>Simroth</surname><given-names>H</given-names></name></person-group> (<year>1901</year>) <article-title>Über eine merkwürdige neue Gattung von Stylommatophoren.</article-title><source>Zoologischer Anzeiger</source><volume>25</volume>(<issue>660</issue>): <fpage>62</fpage>–<lpage>64</lpage>.</mixed-citation></ref><ref id="B2"><mixed-citation xmlns:xlink="http://www.w3.org/1999/xlink" xlink:type="simple"><person-group><name name-style="western"><surname>Collinge</surname><given-names>WE</given-names></name></person-group> (<year>1901</year>) <article-title>Description of some new species of slugs collected by Mr. H. Fruhstorfer.</article-title><source>Journal of Malacology</source><volume>8</volume>(<issue>4</issue>): <fpage>118</fpage>–<lpage>121</lpage>.</mixed-citation></ref><ref id="B23"><mixed-citation xmlns:xlink="http://www.w3.org/1999/xlink" xlink:type="simple"><person-group><name name-style="western"><surname>Schileyko</surname><given-names>AA</given-names></name></person-group> (<year>2003</year>) Treatise on Recent terrestrial pulmonate molluscs, Part 10: <tp:taxon-name><tp:taxon-name-part taxon-name-part-type="family">Ariophantidae</tp:taxon-name-part></tp:taxon-name>, <tp:taxon-name><tp:taxon-name-part taxon-name-part-type="family">Ostracolethidae</tp:taxon-name-part></tp:taxon-name>, <tp:taxon-name><tp:taxon-name-part taxon-name-part-type="family">Ryssotidae</tp:taxon-name-part></tp:taxon-name>, <tp:taxon-name><tp:taxon-name-part taxon-name-part-type="family">Milacidae</tp:taxon-name-part></tp:taxon-name>, <tp:taxon-name><tp:taxon-name-part taxon-name-part-type="family">Dyakiidae</tp:taxon-name-part></tp:taxon-name>, <tp:taxon-name><tp:taxon-name-part taxon-name-part-type="family">Staffordiidae</tp:taxon-name-part></tp:taxon-name>, <tp:taxon-name><tp:taxon-name-part taxon-name-part-type="family">Gastrodontidae</tp:taxon-name-part></tp:taxon-name>, <tp:taxon-name><tp:taxon-name-part taxon-name-part-type="family">Zonitidae</tp:taxon-name-part></tp:taxon-name>, <tp:taxon-name><tp:taxon-name-part taxon-name-part-type="family">Daudebardiidae</tp:taxon-name-part></tp:taxon-name>, <tp:taxon-name><tp:taxon-name-part taxon-name-part-type="family">Parmacellidae</tp:taxon-name-part></tp:taxon-name>. Ruthenica (Supplement 2): 1307–1466.</mixed-citation></ref><ref id="B24"><mixed-citation xmlns:xlink="http://www.w3.org/1999/xlink" xlink:type="simple"><person-group><name name-style="western"><surname>Schileyko</surname><given-names>AA</given-names></name></person-group> (<year>2011</year>) <article-title>Check-list of land pulmonate molluscs of Vietnam (<tp:taxon-name><tp:taxon-name-part taxon-name-part-type="class">Gastropoda</tp:taxon-name-part></tp:taxon-name>: <tp:taxon-name><tp:taxon-name-part taxon-name-part-type="order">Stylommatophora</tp:taxon-name-part></tp:taxon-name>).</article-title><source>Ruthenica</source><volume>21</volume>(<issue>1</issue>): <fpage>1</fpage>–<lpage>68</lpage>.</mixed-citation></ref><ref id="B6"><mixed-citation xmlns:xlink="http://www.w3.org/1999/xlink" xlink:type="simple"><person-group><name name-style="western"><surname>Dedov</surname><given-names>I</given-names></name><name name-style="western"><surname>Schneppat</surname><given-names>U</given-names></name><name name-style="western"><surname>Vu</surname><given-names>MQ</given-names></name><name name-style="western"><surname>Huy</surname><given-names>NQ</given-names></name></person-group> (<year>2019</year>) <article-title>A new semislug of the genus <italic><tp:taxon-name><tp:taxon-name-part taxon-name-part-type="genus">Laocaia</tp:taxon-name-part></tp:taxon-name></italic> (<tp:taxon-name><tp:taxon-name-part taxon-name-part-type="class">Gastropoda</tp:taxon-name-part></tp:taxon-name>, <tp:taxon-name><tp:taxon-name-part taxon-name-part-type="infraclass">Pulmonata</tp:taxon-name-part></tp:taxon-name>, <tp:taxon-name><tp:taxon-name-part taxon-name-part-type="family">Helicarionidae</tp:taxon-name-part></tp:taxon-name>) from Vietnam.</article-title><source>ZooKeys</source><volume>846</volume>: <fpage>19</fpage>–<lpage>30</lpage>. <ext-link xlink:href="10.3897/zookeys.846.34372" ext-link-type="doi" xlink:type="simple">https://doi.org/10.3897/zookeys.846.34372</ext-link></mixed-citation></ref><ref id="B3"><mixed-citation xmlns:xlink="http://www.w3.org/1999/xlink" xlink:type="simple"><person-group><name name-style="western"><surname>Collinge</surname><given-names>WE</given-names></name></person-group> (<year>1902</year>) <article-title>On the anatomy of the genus <italic><tp:taxon-name><tp:taxon-name-part taxon-name-part-type="genus">Myotesta</tp:taxon-name-part></tp:taxon-name></italic>, CLLGE.</article-title><source>Journal of Malacology</source><volume>8</volume>: <fpage>11</fpage>–<lpage>17</lpage>.</mixed-citation></ref></ref-list></tp:taxon-treatment>
