# Supplementary material for: ﻿Slugs and semi-slugs of the superfamily Helicarionoidea (Gastropoda, Stylommatophora) collected in North Vietnam during the 2023 Bulgarian Zoological Expedition, with emphasis on the genus Ostracolethe
Source: Zookeys. 2025 Aug 25;1249:317–38. doi: 10.3897/zookeys.1249.155684 (PMC12402822; doi:10.3897/zookeys.1249.155684)
Supplement: XML Treatment for Ostracolethe (?) penevi [file zookeys.1249.155684-treatment5.xml]

<!DOCTYPE tp:taxon-treatment
  PUBLIC "-//TaxonX//DTD Taxonomic Treatment Publishing DTD v0 20100105//EN" "tax-treatment-NSO.dtd">
<tp:taxon-treatment xmlns:tp="http://www.plazi.org/taxpub"><tp:treatment-meta><kwd-group><label>Taxon classification</label><kwd>
              <named-content content-type="kingdom">Animalia</named-content>
            </kwd><kwd>
              <named-content content-type="order">Stylommatophora</named-content>
            </kwd><kwd>
              <named-content content-type="family">Ariophantidae</named-content>
            </kwd></kwd-group><mixed-citation publication-type="journal"><person-group><name><surname>Dedov</surname><given-names>Ivailo</given-names></name><name><surname>Manh Vu</surname><given-names>Quang</given-names></name><name><surname>Trieu Anh</surname><given-names>Tuan</given-names></name></person-group><article-title>﻿Slugs and semi-slugs of the superfamily <tp:taxon-name><tp:taxon-name-part taxon-name-part-type="superfamily">Helicarionoidea</tp:taxon-name-part></tp:taxon-name> (<tp:taxon-name><tp:taxon-name-part taxon-name-part-type="class">Gastropoda</tp:taxon-name-part></tp:taxon-name>, <tp:taxon-name><tp:taxon-name-part taxon-name-part-type="order">Stylommatophora</tp:taxon-name-part></tp:taxon-name>) collected in North Vietnam during the 2023 Bulgarian Zoological Expedition, with emphasis on the genus <italic><tp:taxon-name><tp:taxon-name-part taxon-name-part-type="genus" reg="Ostracolethe">Ostracolethe</tp:taxon-name-part></tp:taxon-name></italic></article-title><source>Zookeys</source><day>25</day><month>08</month><year>2025</year><volume>1249</volume><fpage>317</fpage><lpage>338</lpage><pub-id pub-id-type="doi">10.3897/zookeys.1249.155684</pub-id></mixed-citation></tp:treatment-meta><tp:nomenclature><label>﻿</label><tp:taxon-name><object-id xmlns:xlink="http://www.w3.org/1999/xlink" content-type="arpha" xlink:type="simple">1869456B-986E-5CE2-88BF-5D1E928C1E53</object-id>
            <tp:taxon-name-part taxon-name-part-type="genus" reg="Ostracolethe">Ostracolethe</tp:taxon-name-part>
            
          
          <tp:taxon-name-part taxon-name-part-type="status">(?)</tp:taxon-name-part> <tp:taxon-name-part taxon-name-part-type="species" reg="penevi">penevi</tp:taxon-name-part><object-id xmlns:xlink="http://www.w3.org/1999/xlink" content-type="zoobank" xlink:type="simple">https://zoobank.org/8701ABF3-E296-4C3A-809B-55EB3A3D3EAE</object-id></tp:taxon-name><tp:taxon-authority> Dedov &amp; Vu</tp:taxon-authority><tp:taxon-status xmlns:xlink="http://www.w3.org/1999/xlink" xlink:type="simple">sp. nov.</tp:taxon-status><xref ref-type="fig" rid="F3">Figs 3C</xref><xref ref-type="fig" rid="F9">, 9</xref><xref ref-type="fig" rid="F10">, 10</xref><xref ref-type="fig" rid="F11">, 11</xref></tp:nomenclature><tp:treatment-sec sec-type="material" id="SECID0EXYAE"><title>Material examined.</title><p>Vietnam • 1 adult; Lào Cai Province, Sa Pa district, Thac Bac (= Silver waterfall); <named-content xmlns:xlink="http://www.w3.org/1999/xlink" content-type="dwc:verbatimCoordinates" xlink:type="simple"><named-content content-type="geo-json" specific-use="{&#34;type&#34;:&#34;Point&#34;,&#34;coordinates&#34;:[103.777300,22.362700]}" id="NCID0EAZAE" xlink:type="simple">22.3627°N, 103.7773°E</named-content></named-content>; 1677 m alt.; 23 Oct. 2023; I. Dedov, N. Simov, R. Bekchiev, M. Langurov leg.; forest around touristic area; <named-content xmlns:xlink="http://www.w3.org/1999/xlink" content-type="dwc:institutional_code" xlink:title="Institute of Biodiversity and Ecosystem Research, Bulgarian Academy of Sciences" xlink:href="http://grbio.org/institution/bulgarian-academy-sciences" xlink:type="simple">IBER-BAS</named-content> 40618.</p></tp:treatment-sec><tp:treatment-sec sec-type="Differential diagnosis" id="SECID0EJZAE"><title>Differential diagnosis.</title><p><italic><tp:taxon-name><tp:taxon-name-part taxon-name-part-type="genus" reg="Ostracolethe">Ostracolethe</tp:taxon-name-part></tp:taxon-name></italic> (?) <italic><tp:taxon-name><tp:taxon-name-part taxon-name-part-type="genus" reg="Ostracolethe"/><tp:taxon-name-part taxon-name-part-type="species" reg="penevi">penevi</tp:taxon-name-part></tp:taxon-name></italic> Dedov &amp; Vu, sp. nov. differs from <italic><tp:taxon-name><tp:taxon-name-part taxon-name-part-type="genus" reg="Ostracolethe">O.</tp:taxon-name-part> <tp:taxon-name-part taxon-name-part-type="species" reg="fruhstorfferi">fruhstorfferi</tp:taxon-name-part></tp:taxon-name></italic> by its lighter coloration and different color pattern; longer and more slender body; slightly raised long visceral hump shifted towards the head (not central on the body); longer epiphallus; the positions of the epiphallus caeca, which are successively, one after the other (from the epiphallus to the penis, long and short), not opposite to each other as in <italic><tp:taxon-name><tp:taxon-name-part taxon-name-part-type="genus" reg="Ostracolethe">O.</tp:taxon-name-part> <tp:taxon-name-part taxon-name-part-type="species" reg="fruhstorfferi">fruhstorfferi</tp:taxon-name-part></tp:taxon-name></italic>, the vas deferens (vd) entering epiphallus slightly laterally (not clearly lateral as in <italic><tp:taxon-name><tp:taxon-name-part taxon-name-part-type="genus" reg="Ostracolethe">O.</tp:taxon-name-part> <tp:taxon-name-part taxon-name-part-type="species" reg="fruhstorfferi">fruhstorfferi</tp:taxon-name-part></tp:taxon-name></italic>), and presence of net-like structure with eight circles near the female part of reproductive system.</p></tp:treatment-sec><tp:treatment-sec sec-type="description" id="SECID0EB2AE"><title>Description.</title><p>The body is gracile (Fig. <xref ref-type="fig" rid="F3">3C</xref>). The visceral hump is relatively long, slightly raised, and is displaced towards the front of the body. The preserved body dimensions (<italic>N</italic> = 1) are: body length 38.3 mm, body width 5.7 mm, visceral hump length 15.5 mm, visceral hump width 5.7 mm, length of free mantle flap 5.4 mm, sole length 36.3 mm, sole width 3.0 mm, width of lateral zones of sole 0.85–1.15 mm, width of central zone of sole 0.85–0.9 mm, length of the genital pore (not well visible) 0.8 mm, width of the genital pore 0.55 mm (not well visible) (Fig. <xref ref-type="fig" rid="F9">9A–D</xref>).</p><fig id="F9" position="float" orientation="portrait"><object-id xmlns:xlink="http://www.w3.org/1999/xlink" content-type="doi" xlink:type="simple">10.3897/zookeys.1249.155684.figure9</object-id><object-id xmlns:xlink="http://www.w3.org/1999/xlink" content-type="arpha" xlink:type="simple">552FDB59-82F6-56FE-82DC-355933B864FE</object-id><label>Figure 9.</label><caption><p><italic><tp:taxon-name><tp:taxon-name-part taxon-name-part-type="genus" reg="Ostracolethe">Ostracolethe</tp:taxon-name-part></tp:taxon-name></italic> (?) <italic><tp:taxon-name><tp:taxon-name-part taxon-name-part-type="genus" reg="Ostracolethe"/><tp:taxon-name-part taxon-name-part-type="species" reg="penevi">penevi</tp:taxon-name-part></tp:taxon-name></italic> Dedov &amp; Vu, sp. nov., fixed animal, <named-content xmlns:xlink="http://www.w3.org/1999/xlink" content-type="dwc:institutional_code" xlink:title="Institute of Biodiversity and Ecosystem Research, Bulgarian Academy of Sciences" xlink:href="http://grbio.org/institution/bulgarian-academy-sciences" xlink:type="simple">IBER-BAS</named-content> 40618. A. Right side; B. Top; C. Left side; D. Sole.</p></caption><graphic xmlns:xlink="http://www.w3.org/1999/xlink" xlink:href="zookeys-1249-317_article-155684__-g009.jpg" position="float" orientation="portrait" xlink:type="simple" id="oo_1401488.jpg"><uri content-type="original_file" xlink:type="simple">https://binary.pensoft.net/fig/1401488</uri></graphic></fig><p>Body primary color is light-yellowish-ocher. On the neck, three well-defined gray-blackish stripes are visible (one on the top and two laterally). The tentacles are yellowish. On light-yellowish-ocher (slightly ocher-reddish in its posterior part) visceral hump numerous gray-blackish dots are visible, sometimes grouped in short stripes or spots with irregular shape. Posterior body almost uniformly light-yellowish-ocher with very small dots, well visible under magnification. The dorsal edge of the Y-shaped dorsal groove behind the visceral hump is yellowish. The sole in living specimens is pale-yellowish, more intense yellowish in its lateral margins. In preserved animals, the complete sole loses its pigmentation, which is also the case for all other body parts of the specimens (Fig. <xref ref-type="fig" rid="F3">3C</xref>). All colorful pigments (besides melanin) are dissolved in ethanol during the preservation. The body cavity is not enlarged into the posterior part of the foot, which is fully muscular. The caudal horn protrudes slightly beyond the contour of the body and is similarly colored.</p><p>The shell is plate-like, oval-rhomboid (3 × 2 mm), at one end with visible, and with sparse growth lines (Fig. <xref ref-type="fig" rid="F10">10A–C</xref>). The rudimentary shell is fully covered by the mantle.</p><fig id="F10" position="float" orientation="portrait"><object-id xmlns:xlink="http://www.w3.org/1999/xlink" content-type="doi" xlink:type="simple">10.3897/zookeys.1249.155684.figure10</object-id><object-id xmlns:xlink="http://www.w3.org/1999/xlink" content-type="arpha" xlink:type="simple">8293FA6A-23B8-527E-8A13-9931893C3BB0</object-id><label>Figure 10.</label><caption><p><italic><tp:taxon-name><tp:taxon-name-part taxon-name-part-type="genus" reg="Ostracolethe">Ostracolethe</tp:taxon-name-part></tp:taxon-name></italic> (?) <italic><tp:taxon-name><tp:taxon-name-part taxon-name-part-type="genus" reg="Ostracolethe"/><tp:taxon-name-part taxon-name-part-type="species" reg="penevi">penevi</tp:taxon-name-part></tp:taxon-name></italic> Dedov &amp; Vu, sp. nov., shell, <named-content xmlns:xlink="http://www.w3.org/1999/xlink" content-type="dwc:institutional_code" xlink:title="Institute of Biodiversity and Ecosystem Research, Bulgarian Academy of Sciences" xlink:href="http://grbio.org/institution/bulgarian-academy-sciences" xlink:type="simple">IBER-BAS</named-content> 40618. A. Top side; B. Lateral view; C. Underside.</p></caption><graphic xmlns:xlink="http://www.w3.org/1999/xlink" xlink:href="zookeys-1249-317_article-155684__-g010.jpg" position="float" orientation="portrait" xlink:type="simple" id="oo_1401489.jpg"><uri content-type="original_file" xlink:type="simple">https://binary.pensoft.net/fig/1401489</uri></graphic></fig><p>Reproductive system (Fig. <xref ref-type="fig" rid="F11">11 A</xref>). The penis is long, thick-walled, and spindle-shaped but slightly pinched around the middle. The penis retractor muscle is attached apically to the posterior end of the penis. The epiphallus is long, about 2/3 of the penis length, with 2 caeca: a longer and smaller (1/3 of the longer caeca). The vas deferens is comparatively short and entering epiphallus slightly laterally. The free oviduct is relatively short. The vagina is thick and short. The bursa copulatrix is relatively long, finger-like (not divided into a bursa copulatrix and bursa copulatrix duct), closely adjacent to the spermoviduct duct, and reaching about halfway to the albumen gland. The albumen gland is small and pearly-yellowish.</p><fig id="F11" position="float" orientation="portrait"><object-id xmlns:xlink="http://www.w3.org/1999/xlink" content-type="doi" xlink:type="simple">10.3897/zookeys.1249.155684.figure11</object-id><object-id xmlns:xlink="http://www.w3.org/1999/xlink" content-type="arpha" xlink:type="simple">02D9A21E-3CAB-552A-B70A-4BDE991818F2</object-id><label>Figure 11.</label><caption><p><italic><tp:taxon-name><tp:taxon-name-part taxon-name-part-type="genus" reg="Ostracolethe">Ostracolethe</tp:taxon-name-part></tp:taxon-name></italic> (?) <italic><tp:taxon-name><tp:taxon-name-part taxon-name-part-type="genus" reg="Ostracolethe"/><tp:taxon-name-part taxon-name-part-type="species" reg="penevi">penevi</tp:taxon-name-part></tp:taxon-name></italic> Dedov &amp; Vu, sp. nov., anatomy, <named-content xmlns:xlink="http://www.w3.org/1999/xlink" content-type="dwc:institutional_code" xlink:title="Institute of Biodiversity and Ecosystem Research, Bulgarian Academy of Sciences" xlink:href="http://grbio.org/institution/bulgarian-academy-sciences" xlink:type="simple">IBER-BAS</named-content> 40616. A. General view of the reproductive system: AT–atrium, P–penis, MRP–musculus retractor penis, EP–epiphallus, EC1–epiphallus ceca short, EC2–epiphallus ceca long, VD–vas deferens, BC–bursa copulatrix, V–vagina, SO–spermoviduct, AG–albumen gland, HD–hermaphrodite duct, NS–net structure; B. Net structure itself; C. In situ position of the net structure.</p></caption><graphic xmlns:xlink="http://www.w3.org/1999/xlink" xlink:href="zookeys-1249-317_article-155684__-g011.jpg" position="float" orientation="portrait" xlink:type="simple" id="oo_1401490.jpg"><uri content-type="original_file" xlink:type="simple">https://binary.pensoft.net/fig/1401490</uri></graphic></fig><p>An unusual net-like structure was found close to the female part of the reproductive system (Fig. <xref ref-type="fig" rid="F11">11B, C</xref>). The structure is relatively large and resembles a symmetric net-like formation with eight holes and has dimensions of 3.7 × 1.7 mm (compared to the 14.5 mm length of the reproductive system). Its function remains a mystery, but given its position, it could be homologous to the mucus glands in <tp:taxon-name><tp:taxon-name-part taxon-name-part-type="family">Helicidae</tp:taxon-name-part></tp:taxon-name>. However, there are no clearly visible channel(s) between this structure and the rest of the reproductive system, even under high magnification. The structure appears to be attached to the female reproductive system by a tangle of connective tissue. The atrium is tubular.</p></tp:treatment-sec><tp:treatment-sec sec-type="distribution" id="SECID0EU6AE"><title>Distribution.</title><p>North Vietnam, type locality.</p></tp:treatment-sec><tp:treatment-sec sec-type="habitat" id="SECID0EZ6AE"><title>Habitat.</title><p><italic><tp:taxon-name><tp:taxon-name-part taxon-name-part-type="genus" reg="Ostracolethe">Ostracolethe</tp:taxon-name-part></tp:taxon-name></italic> (?) <italic><tp:taxon-name><tp:taxon-name-part taxon-name-part-type="genus" reg="Ostracolethe"/><tp:taxon-name-part taxon-name-part-type="species" reg="penevi">penevi</tp:taxon-name-part></tp:taxon-name></italic> Dedov &amp; Vu, sp. nov. inhabits the leaves of high herbaceous and shrubby moisture-loving vegetation (Fig. <xref ref-type="fig" rid="F7">7A</xref>).</p></tp:treatment-sec><tp:treatment-sec sec-type="etymology" id="SECID0EVAAG"><title>Derivatio nominis.</title><p>The new species is named after Prof. Dr Lyubomir Penev for his incredible contribution to the reputation of Bulgarian science and his tireless, friendly support over the years.</p><sec sec-type="﻿Family Helicarionidae" id="SECID0E1AAG"><title>﻿Family <tp:taxon-name><tp:taxon-name-part taxon-name-part-type="family">Helicarionidae</tp:taxon-name-part></tp:taxon-name></title><p>
              <bold>Subfamily <tp:taxon-name><tp:taxon-name-part taxon-name-part-type="subfamily">Durgellinae</tp:taxon-name-part></tp:taxon-name></bold>
            </p></sec></tp:treatment-sec><tp:treatment-sec><!--Section generated to contain objects referenced in tp:taxon-treatment.--><fig id="F3" position="float" orientation="portrait"><object-id xmlns:xlink="http://www.w3.org/1999/xlink" content-type="doi" xlink:type="simple">10.3897/zookeys.1249.155684.figure3</object-id><object-id xmlns:xlink="http://www.w3.org/1999/xlink" content-type="arpha" xlink:type="simple">21A8F9AB-0FC4-5D5F-B909-4008C54F9314</object-id><label>Figure 3.</label><caption><p><italic><tp:taxon-name><tp:taxon-name-part taxon-name-part-type="genus" reg="Ostracolethe">Ostracolethe</tp:taxon-name-part> <tp:taxon-name-part taxon-name-part-type="species" reg="fruhstorfferi">fruhstorfferi</tp:taxon-name-part></tp:taxon-name></italic>, live animals. A. Vinh Phuc Province, Tam Dao National Park, <named-content xmlns:xlink="http://www.w3.org/1999/xlink" content-type="dwc:institutional_code" xlink:title="Institute of Biodiversity and Ecosystem Research, Bulgarian Academy of Sciences" xlink:href="http://grbio.org/institution/bulgarian-academy-sciences" xlink:type="simple">IBER-BAS</named-content> 40604; B. Lào Cai Province, Ngu Chi Son village, <named-content xmlns:xlink="http://www.w3.org/1999/xlink" content-type="dwc:institutional_code" xlink:title="Institute of Biodiversity and Ecosystem Research, Bulgarian Academy of Sciences" xlink:href="http://grbio.org/institution/bulgarian-academy-sciences" xlink:type="simple">IBER-BAS</named-content> 40616; C. <italic><tp:taxon-name><tp:taxon-name-part taxon-name-part-type="genus" reg="Ostracolethe">O.</tp:taxon-name-part></tp:taxon-name></italic> (?) <italic><tp:taxon-name><tp:taxon-name-part taxon-name-part-type="genus" reg="Ostracolethe"/><tp:taxon-name-part taxon-name-part-type="species" reg="penevi">penevi</tp:taxon-name-part></tp:taxon-name></italic> Dedov &amp; Vu, sp. nov., Lào Cai Province, Thac Bac, <named-content xmlns:xlink="http://www.w3.org/1999/xlink" content-type="dwc:institutional_code" xlink:title="Institute of Biodiversity and Ecosystem Research, Bulgarian Academy of Sciences" xlink:href="http://grbio.org/institution/bulgarian-academy-sciences" xlink:type="simple">IBER-BAS</named-content> 40618.</p></caption><graphic xmlns:xlink="http://www.w3.org/1999/xlink" xlink:href="zookeys-1249-317_article-155684__-g003.jpg" position="float" orientation="portrait" xlink:type="simple" id="oo_1401482.jpg"><uri content-type="original_file" xlink:type="simple">https://binary.pensoft.net/fig/1401482</uri></graphic></fig><fig id="F7" position="float" orientation="portrait"><object-id xmlns:xlink="http://www.w3.org/1999/xlink" content-type="doi" xlink:type="simple">10.3897/zookeys.1249.155684.figure7</object-id><object-id xmlns:xlink="http://www.w3.org/1999/xlink" content-type="arpha" xlink:type="simple">EAF4D04B-BAC7-534E-96B6-8575A420E5F1</object-id><label>Figure 7.</label><caption><p>Localities of genus <italic><tp:taxon-name><tp:taxon-name-part taxon-name-part-type="genus" reg="Ostracolethe">Ostracolethe</tp:taxon-name-part></tp:taxon-name></italic>. A. <italic><tp:taxon-name><tp:taxon-name-part taxon-name-part-type="genus" reg="Ostracolethe">O.</tp:taxon-name-part></tp:taxon-name></italic> (?) <italic><tp:taxon-name><tp:taxon-name-part taxon-name-part-type="genus" reg="Ostracolethe"/><tp:taxon-name-part taxon-name-part-type="species" reg="penevi">penevi</tp:taxon-name-part></tp:taxon-name></italic> Dedov &amp; Vu, sp. nov., Lào Cai Province, Thac Bac, <named-content xmlns:xlink="http://www.w3.org/1999/xlink" content-type="dwc:institutional_code" xlink:title="Institute of Biodiversity and Ecosystem Research, Bulgarian Academy of Sciences" xlink:href="http://grbio.org/institution/bulgarian-academy-sciences" xlink:type="simple">IBER-BAS</named-content> 40618, A1–landscape view, A2–habitat, A3–specimens; B. <italic><tp:taxon-name><tp:taxon-name-part taxon-name-part-type="genus" reg="Ostracolethe">O.</tp:taxon-name-part> <tp:taxon-name-part taxon-name-part-type="species" reg="fruhstorfferi">fruhstorfferi</tp:taxon-name-part></tp:taxon-name></italic>, Lào Cai Province, Ngu Chi Son village, <named-content xmlns:xlink="http://www.w3.org/1999/xlink" content-type="dwc:institutional_code" xlink:title="Institute of Biodiversity and Ecosystem Research, Bulgarian Academy of Sciences" xlink:href="http://grbio.org/institution/bulgarian-academy-sciences" xlink:type="simple">IBER-BAS</named-content> 40616, B1–landscape view, B2–habitat, B3–specimens; C. <italic><tp:taxon-name><tp:taxon-name-part taxon-name-part-type="genus" reg="Ostracolethe">O.</tp:taxon-name-part> <tp:taxon-name-part taxon-name-part-type="species" reg="fruhstorfferi">fruhstorfferi</tp:taxon-name-part></tp:taxon-name></italic>, Vinh Phuc Province, Tam Dao National Park, <named-content xmlns:xlink="http://www.w3.org/1999/xlink" content-type="dwc:institutional_code" xlink:title="Institute of Biodiversity and Ecosystem Research, Bulgarian Academy of Sciences" xlink:href="http://grbio.org/institution/bulgarian-academy-sciences" xlink:type="simple">IBER-BAS</named-content> 40604, C1–landscape view, C2–habitat, C3–specimens. The photos are arranged from bottom to top according to altitude at each locality.</p></caption><graphic xmlns:xlink="http://www.w3.org/1999/xlink" xlink:href="zookeys-1249-317_article-155684__-g007.jpg" position="float" orientation="portrait" xlink:type="simple" id="oo_1401486.jpg"><uri content-type="original_file" xlink:type="simple">https://binary.pensoft.net/fig/1401486</uri></graphic></fig></tp:treatment-sec></tp:taxon-treatment>
