# Supplementary material for: ﻿Slugs and semi-slugs of the superfamily Helicarionoidea (Gastropoda, Stylommatophora) collected in North Vietnam during the 2023 Bulgarian Zoological Expedition, with emphasis on the genus Ostracolethe
Source: Zookeys. 2025 Aug 25;1249:317–38. doi: 10.3897/zookeys.1249.155684 (PMC12402822; doi:10.3897/zookeys.1249.155684)
Supplement: XML Treatment for Muangnua vumanhi [file zookeys.1249.155684-treatment7.xml]

<!DOCTYPE tp:taxon-treatment
  PUBLIC "-//TaxonX//DTD Taxonomic Treatment Publishing DTD v0 20100105//EN" "tax-treatment-NSO.dtd">
<tp:taxon-treatment xmlns:tp="http://www.plazi.org/taxpub"><tp:treatment-meta><kwd-group><label>Taxon classification</label><kwd>
              <named-content content-type="kingdom">Animalia</named-content>
            </kwd><kwd>
              <named-content content-type="order">Stylommatophora</named-content>
            </kwd><kwd>
              <named-content content-type="family">Helicarionidae</named-content>
            </kwd></kwd-group><mixed-citation publication-type="journal"><person-group><name><surname>Dedov</surname><given-names>Ivailo</given-names></name><name><surname>Manh Vu</surname><given-names>Quang</given-names></name><name><surname>Trieu Anh</surname><given-names>Tuan</given-names></name></person-group><article-title>﻿Slugs and semi-slugs of the superfamily <tp:taxon-name><tp:taxon-name-part taxon-name-part-type="superfamily">Helicarionoidea</tp:taxon-name-part></tp:taxon-name> (<tp:taxon-name><tp:taxon-name-part taxon-name-part-type="class">Gastropoda</tp:taxon-name-part></tp:taxon-name>, <tp:taxon-name><tp:taxon-name-part taxon-name-part-type="order">Stylommatophora</tp:taxon-name-part></tp:taxon-name>) collected in North Vietnam during the 2023 Bulgarian Zoological Expedition, with emphasis on the genus <italic><tp:taxon-name><tp:taxon-name-part taxon-name-part-type="genus" reg="Ostracolethe">Ostracolethe</tp:taxon-name-part></tp:taxon-name></italic></article-title><source>Zookeys</source><day>25</day><month>08</month><year>2025</year><volume>1249</volume><fpage>317</fpage><lpage>338</lpage><pub-id pub-id-type="doi">10.3897/zookeys.1249.155684</pub-id></mixed-citation></tp:treatment-meta><tp:nomenclature><label>﻿</label><tp:taxon-name><object-id xmlns:xlink="http://www.w3.org/1999/xlink" content-type="arpha" xlink:type="simple">B843AD37-5A7D-5B00-B871-5E07408D55AC</object-id>
            <tp:taxon-name-part taxon-name-part-type="genus" reg="Muangnua">Muangnua</tp:taxon-name-part>
            <tp:taxon-name-part taxon-name-part-type="species" reg="vumanhi">vumanhi</tp:taxon-name-part>
          </tp:taxon-name><tp:taxon-authority>Dedov, 2024</tp:taxon-authority><xref ref-type="fig" rid="F12">Fig. 12</xref><tp:nomenclature-citation-list><tp:nomenclature-citation><tp:taxon-name>
                <tp:taxon-name-part taxon-name-part-type="genus" reg="Muangnua">Muangnua</tp:taxon-name-part> <tp:taxon-name-part taxon-name-part-type="species" reg="vumanhi">vumanhi</tp:taxon-name-part></tp:taxon-name><comment>: <xref ref-type="bibr" rid="B5">Dedov 2024</xref>, p. 319–323.</comment></tp:nomenclature-citation></tp:nomenclature-citation-list></tp:nomenclature><tp:treatment-sec sec-type="material" id="SECID0EYEAG"><title>Material examined.</title><p>Vietnam • 1 adult; Vinh Phuc Province, Tam Dao town, tropical forest up to the town; <named-content xmlns:xlink="http://www.w3.org/1999/xlink" content-type="dwc:verbatimCoordinates" xlink:type="simple"><named-content content-type="geo-json" specific-use="{&#34;type&#34;:&#34;Point&#34;,&#34;coordinates&#34;:[105.648700,21.460600]}" id="NCID0EBFAG" xlink:type="simple">21.4606°N, 105.6487°E</named-content></named-content>; 1055 m alt.; 16 Oct. 2023; I. Dedov, N. Simov, R. Bekchiev, M. Langurov leg.; on and under tree bark with many tree-welling mushrooms, and in decaying logs; <named-content xmlns:xlink="http://www.w3.org/1999/xlink" content-type="dwc:institutional_code" xlink:title="Institute of Biodiversity and Ecosystem Research, Bulgarian Academy of Sciences" xlink:href="http://grbio.org/institution/bulgarian-academy-sciences" xlink:type="simple">IBER-BAS</named-content> 40601.</p></tp:treatment-sec><tp:treatment-sec sec-type="remarks" id="SECID0EKFAG"><title>Remarks.</title><p>This species (Fig. <xref ref-type="fig" rid="F12">12</xref>) was recently reported from Tam Dao National Park by <xref ref-type="bibr" rid="B5">Dedov (2024)</xref>.</p><fig id="F12" position="float" orientation="portrait"><object-id xmlns:xlink="http://www.w3.org/1999/xlink" content-type="doi" xlink:type="simple">10.3897/zookeys.1249.155684.figure12</object-id><object-id xmlns:xlink="http://www.w3.org/1999/xlink" content-type="arpha" xlink:type="simple">81FB8013-8A6F-510A-A83C-89E4C4B85262</object-id><label>Figure 12.</label><caption><p><italic><tp:taxon-name><tp:taxon-name-part taxon-name-part-type="genus" reg="Muangnua">Muangnua</tp:taxon-name-part> <tp:taxon-name-part taxon-name-part-type="species" reg="vumanhi">vumanhi</tp:taxon-name-part></tp:taxon-name></italic>, Vinh Phuc Province, Tam Dao National Park, <named-content xmlns:xlink="http://www.w3.org/1999/xlink" content-type="dwc:institutional_code" xlink:title="Institute of Biodiversity and Ecosystem Research, Bulgarian Academy of Sciences" xlink:href="http://grbio.org/institution/bulgarian-academy-sciences" xlink:type="simple">IBER-BAS</named-content> 40601.</p></caption><graphic xmlns:xlink="http://www.w3.org/1999/xlink" xlink:href="zookeys-1249-317_article-155684__-g012.jpg" position="float" orientation="portrait" xlink:type="simple" id="oo_1401491.jpg"><uri content-type="original_file" xlink:type="simple">https://binary.pensoft.net/fig/1401491</uri></graphic></fig><sec sec-type="﻿Subfamily Helicarioninae" id="SECID0EUGAG"><title>﻿Subfamily <tp:taxon-name><tp:taxon-name-part taxon-name-part-type="subfamily">Helicarioninae</tp:taxon-name-part></tp:taxon-name></title></sec></tp:treatment-sec><ref-list><ref id="B5"><mixed-citation xmlns:xlink="http://www.w3.org/1999/xlink" xlink:type="simple"><person-group><name name-style="western"><surname>Dedov</surname><given-names>I</given-names></name></person-group> (<year>2024</year>) <article-title>A new species of the genus <italic><tp:taxon-name><tp:taxon-name-part taxon-name-part-type="genus">Muangnua</tp:taxon-name-part></tp:taxon-name></italic> (<tp:taxon-name><tp:taxon-name-part taxon-name-part-type="class">Gastropoda</tp:taxon-name-part></tp:taxon-name>: <tp:taxon-name><tp:taxon-name-part taxon-name-part-type="order">Stylommatophora</tp:taxon-name-part></tp:taxon-name>: <tp:taxon-name><tp:taxon-name-part taxon-name-part-type="family">Helicarionidae</tp:taxon-name-part></tp:taxon-name>: <tp:taxon-name><tp:taxon-name-part taxon-name-part-type="subfamily">Durgellininae</tp:taxon-name-part></tp:taxon-name>) from North Vietnam.</article-title><source>Historia Naturalis Bulgarica</source><volume>46</volume>(<issue>12</issue>): <fpage>319</fpage>–<lpage>324</lpage>. <ext-link xlink:href="10.48027/hnb.46.121" ext-link-type="doi" xlink:type="simple">https://doi.org/10.48027/hnb.46.121</ext-link></mixed-citation></ref></ref-list></tp:taxon-treatment>
