# Supplementary material for: ﻿Slugs and semi-slugs of the superfamily Helicarionoidea (Gastropoda, Stylommatophora) collected in North Vietnam during the 2023 Bulgarian Zoological Expedition, with emphasis on the genus Ostracolethe
Source: Zookeys. 2025 Aug 25;1249:317–38. doi: 10.3897/zookeys.1249.155684 (PMC12402822; doi:10.3897/zookeys.1249.155684)
Supplement: XML Treatment for Laocaia [file zookeys.1249.155684-treatment8.xml]

<!DOCTYPE tp:taxon-treatment
  PUBLIC "-//TaxonX//DTD Taxonomic Treatment Publishing DTD v0 20100105//EN" "tax-treatment-NSO.dtd">
<tp:taxon-treatment xmlns:tp="http://www.plazi.org/taxpub"><tp:treatment-meta><kwd-group><label>Taxon classification</label><kwd>
              <named-content content-type="kingdom">Animalia</named-content>
            </kwd><kwd>
              <named-content content-type="order">Stylommatophora</named-content>
            </kwd><kwd>
              <named-content content-type="family">Helicarionidae</named-content>
            </kwd></kwd-group><mixed-citation publication-type="journal"><person-group><name><surname>Dedov</surname><given-names>Ivailo</given-names></name><name><surname>Manh Vu</surname><given-names>Quang</given-names></name><name><surname>Trieu Anh</surname><given-names>Tuan</given-names></name></person-group><article-title>﻿Slugs and semi-slugs of the superfamily <tp:taxon-name><tp:taxon-name-part taxon-name-part-type="superfamily">Helicarionoidea</tp:taxon-name-part></tp:taxon-name> (<tp:taxon-name><tp:taxon-name-part taxon-name-part-type="class">Gastropoda</tp:taxon-name-part></tp:taxon-name>, <tp:taxon-name><tp:taxon-name-part taxon-name-part-type="order">Stylommatophora</tp:taxon-name-part></tp:taxon-name>) collected in North Vietnam during the 2023 Bulgarian Zoological Expedition, with emphasis on the genus <italic><tp:taxon-name><tp:taxon-name-part taxon-name-part-type="genus" reg="Ostracolethe">Ostracolethe</tp:taxon-name-part></tp:taxon-name></italic></article-title><source>Zookeys</source><day>25</day><month>08</month><year>2025</year><volume>1249</volume><fpage>317</fpage><lpage>338</lpage><pub-id pub-id-type="doi">10.3897/zookeys.1249.155684</pub-id></mixed-citation></tp:treatment-meta><tp:nomenclature><label>﻿Genus</label><tp:taxon-name><object-id xmlns:xlink="http://www.w3.org/1999/xlink" content-type="arpha" xlink:type="simple">CB410589-CD34-5F61-AD44-FA2B1DF63394</object-id>
            <tp:taxon-name-part taxon-name-part-type="genus" reg="Laocaia">Laocaia</tp:taxon-name-part>
          </tp:taxon-name><tp:taxon-authority>Kuzminykh, 1999</tp:taxon-authority></tp:nomenclature><tp:treatment-sec sec-type="type species" id="SECID0E4HAG"><title>Type species.</title><p><italic><tp:taxon-name><tp:taxon-name-part taxon-name-part-type="genus" reg="Laocaia">Laocaia</tp:taxon-name-part> <tp:taxon-name-part taxon-name-part-type="species" reg="attenuata">attenuata</tp:taxon-name-part></tp:taxon-name></italic> Kuzminykh, 1999: 47–48, by original designation.</p><sec sec-type="﻿Laocaia (?) sp. nov" id="SECID0EOIAG"><title>﻿<italic><tp:taxon-name><tp:taxon-name-part taxon-name-part-type="genus" reg="Laocaia">Laocaia</tp:taxon-name-part></tp:taxon-name></italic> (?) sp. nov.</title><p>Figs <xref ref-type="fig" rid="F13">13A, B</xref>, <xref ref-type="fig" rid="F14">14A1–A3</xref></p><p><bold>Material examined.</bold> Vietnam • 1 juvenile; Lào Cai Province, Fansipan peak, nearby the peak; <named-content xmlns:xlink="http://www.w3.org/1999/xlink" content-type="dwc:verbatimCoordinates" xlink:type="simple"><named-content content-type="geo-json" specific-use="{&#34;type&#34;:&#34;Point&#34;,&#34;coordinates&#34;:[103.775300,22.302900]}" id="NCID0EKJAG" xlink:type="simple">22.3029°N, 103.7753°E</named-content></named-content>; 3085 m alt.; 21 Oct. 2018; leg. I. Dedov, N. Simov, R. Bekchiev, P. Beron; rocks; <named-content xmlns:xlink="http://www.w3.org/1999/xlink" content-type="dwc:institutional_code" xlink:title="Institute of Biodiversity and Ecosystem Research, Bulgarian Academy of Sciences" xlink:href="http://grbio.org/institution/bulgarian-academy-sciences" xlink:type="simple">IBER-BAS</named-content> 40338 • 2 juveniles; Sa Pa district, Fansipan peak, bamboo forest below the peak; <named-content xmlns:xlink="http://www.w3.org/1999/xlink" content-type="dwc:verbatimCoordinates" xlink:type="simple"><named-content content-type="geo-json" specific-use="{&#34;type&#34;:&#34;Point&#34;,&#34;coordinates&#34;:[103.775900,22.304600]}" id="NCID0EWJAG" xlink:type="simple">22.3046°N, 103.7759°E</named-content></named-content>; 3040 m alt.; 24 Oct. 2023; I. Dedov, N. Simov, R. Bekchiev, M. Langurov leg.; <named-content xmlns:xlink="http://www.w3.org/1999/xlink" content-type="dwc:institutional_code" xlink:title="Institute of Biodiversity and Ecosystem Research, Bulgarian Academy of Sciences" xlink:href="http://grbio.org/institution/bulgarian-academy-sciences" xlink:type="simple">IBER-BAS</named-content> 40619-2.</p><p><bold>Remarks.</bold> Almost at the top of Mount Fansipan (3040 m a.s.l.) (Fig. <xref ref-type="fig" rid="F14">14A</xref>) in 2018 we found a juvenile specimen of an unknown slug, possibly belonging to the genus <italic><tp:taxon-name><tp:taxon-name-part taxon-name-part-type="genus" reg="Laocaia">Laocaia</tp:taxon-name-part></tp:taxon-name></italic> (Fig. <xref ref-type="fig" rid="F13">13A</xref>). We searched the area of the peak again in 2023 and found two more juvenile specimens (Fig. <xref ref-type="fig" rid="F13">13B</xref>) at low altitude in the very same spot as the yellowish morph of <italic><tp:taxon-name><tp:taxon-name-part taxon-name-part-type="genus" reg="Laocaia">L.</tp:taxon-name-part> <tp:taxon-name-part taxon-name-part-type="species" reg="simovi">simovi</tp:taxon-name-part></tp:taxon-name></italic> (Fig. <xref ref-type="fig" rid="F14">14B</xref>). The specimens have a typical pattern different from all other <italic><tp:taxon-name><tp:taxon-name-part taxon-name-part-type="genus" reg="Laocaia">Laocaia</tp:taxon-name-part></tp:taxon-name></italic> species, as well as from the slugs known from the province Lào Cai (<xref ref-type="bibr" rid="B15">Kuzminykh 1999</xref>; <xref ref-type="bibr" rid="B6">Dedov et al. 2019</xref>; Đỗ Đức <xref ref-type="bibr" rid="B22">Sáng et al. 2022</xref>; <xref ref-type="bibr" rid="B5">Dedov 2024</xref>).</p><fig id="F13" position="float" orientation="portrait"><object-id xmlns:xlink="http://www.w3.org/1999/xlink" content-type="doi" xlink:type="simple">10.3897/zookeys.1249.155684.figure13</object-id><object-id xmlns:xlink="http://www.w3.org/1999/xlink" content-type="arpha" xlink:type="simple">8732A7E9-2801-5246-B340-05A644C7E868</object-id><label>Figure 13.</label><caption><p>A, B. <italic><tp:taxon-name><tp:taxon-name-part taxon-name-part-type="genus" reg="Laocaia">Laocaia</tp:taxon-name-part></tp:taxon-name></italic> (?) sp. nov., live animals, Lào Cai Province, Fansipan peak. A. 3085 m alt.; B. 3040 m alt.; C, D. <italic><tp:taxon-name><tp:taxon-name-part taxon-name-part-type="genus" reg="Laocaia">L.</tp:taxon-name-part> <tp:taxon-name-part taxon-name-part-type="species" reg="simovi">simovi</tp:taxon-name-part></tp:taxon-name></italic> Dedov &amp; Schneppat, 2019., Lào Cai Province, Fansipan peak; C. 2990 m alt.; D. 3040 m alt.</p></caption><graphic xmlns:xlink="http://www.w3.org/1999/xlink" xlink:href="zookeys-1249-317_article-155684__-g013.jpg" position="float" orientation="portrait" xlink:type="simple" id="oo_1401492.jpg"><uri content-type="original_file" xlink:type="simple">https://binary.pensoft.net/fig/1401492</uri></graphic></fig><fig id="F14" position="float" orientation="portrait"><object-id xmlns:xlink="http://www.w3.org/1999/xlink" content-type="doi" xlink:type="simple">10.3897/zookeys.1249.155684.figure14</object-id><object-id xmlns:xlink="http://www.w3.org/1999/xlink" content-type="arpha" xlink:type="simple">07913D10-172F-5604-B3B1-7E1658EE61BF</object-id><label>Figure 14.</label><caption><p>Localities of genus <italic><tp:taxon-name><tp:taxon-name-part taxon-name-part-type="genus" reg="Laocaia">Laocaia</tp:taxon-name-part></tp:taxon-name></italic>. A. <italic><tp:taxon-name><tp:taxon-name-part taxon-name-part-type="genus" reg="Laocaia">Laocaia</tp:taxon-name-part></tp:taxon-name></italic> sp. nov., Lào Cai Province, Fansipan peak, 3085 alt., <named-content xmlns:xlink="http://www.w3.org/1999/xlink" content-type="dwc:institutional_code" xlink:title="Institute of Biodiversity and Ecosystem Research, Bulgarian Academy of Sciences" xlink:href="http://grbio.org/institution/bulgarian-academy-sciences" xlink:type="simple">IBER-BAS</named-content> 40338, A1–landscape view, A2–habitat, A3–specimens; B. <italic><tp:taxon-name><tp:taxon-name-part taxon-name-part-type="genus" reg="Laocaia">L.</tp:taxon-name-part> <tp:taxon-name-part taxon-name-part-type="species" reg="simovi">simovi</tp:taxon-name-part></tp:taxon-name></italic>, Lào Cai Province, Fansipan peak, 2990–3040 m alt., <named-content xmlns:xlink="http://www.w3.org/1999/xlink" content-type="dwc:institutional_code" xlink:title="Institute of Biodiversity and Ecosystem Research, Bulgarian Academy of Sciences" xlink:href="http://grbio.org/institution/bulgarian-academy-sciences" xlink:type="simple">IBER-BAS</named-content> 40604, B1–landscape view, B2–habitat, B3–specimens. For bottom to top, the pictures are arranged according to the altitude of the locality.</p></caption><graphic xmlns:xlink="http://www.w3.org/1999/xlink" xlink:href="zookeys-1249-317_article-155684__-g014.jpg" position="float" orientation="portrait" xlink:type="simple" id="oo_1401493.jpg"><uri content-type="original_file" xlink:type="simple">https://binary.pensoft.net/fig/1401493</uri></graphic></fig><p>The anterior part of the body is primarily dark-ocher-brownish with horizontal yellowish belt-zone on the underside. On the anterior part of the body, there are also additional whitish, irregular spots and markings. The head and tentacles are dark-brownish, with numerous small white markings on the neck. The visceral hump is dark-ocher-brownish, with irregular whitish spots and two brownish stripes. The tale is dark-ocher-brownish, with irregular whitish spots and markings. The horizontal yellowish belt-zone of the lower part of the body is distinct. The edge of the V-grove is yellowish-whitish. The sole is uniformly pale. Since all the specimens we found are juveniles, we prefer not to describe a new species. We hope to draw the attention of the scientific community to the area and that future studies will be able to identify and describe this taxon.</p></sec></tp:treatment-sec><ref-list><ref id="B15"><mixed-citation xmlns:xlink="http://www.w3.org/1999/xlink" xlink:type="simple"><person-group><name name-style="western"><surname>Kuzminykh</surname><given-names>AA</given-names></name></person-group> (<year>1999</year>) <article-title>A new genus and two new species of land snails of the family <tp:taxon-name><tp:taxon-name-part taxon-name-part-type="family">Ariophantidae</tp:taxon-name-part></tp:taxon-name> from North Vietnam.</article-title><source>Ruthenica</source><volume>9</volume>(<issue>1</issue>): <fpage>47</fpage>–<lpage>50</lpage>.</mixed-citation></ref><ref id="B6"><mixed-citation xmlns:xlink="http://www.w3.org/1999/xlink" xlink:type="simple"><person-group><name name-style="western"><surname>Dedov</surname><given-names>I</given-names></name><name name-style="western"><surname>Schneppat</surname><given-names>U</given-names></name><name name-style="western"><surname>Vu</surname><given-names>MQ</given-names></name><name name-style="western"><surname>Huy</surname><given-names>NQ</given-names></name></person-group> (<year>2019</year>) <article-title>A new semislug of the genus <italic><tp:taxon-name><tp:taxon-name-part taxon-name-part-type="genus">Laocaia</tp:taxon-name-part></tp:taxon-name></italic> (<tp:taxon-name><tp:taxon-name-part taxon-name-part-type="class">Gastropoda</tp:taxon-name-part></tp:taxon-name>, <tp:taxon-name><tp:taxon-name-part taxon-name-part-type="infraclass">Pulmonata</tp:taxon-name-part></tp:taxon-name>, <tp:taxon-name><tp:taxon-name-part taxon-name-part-type="family">Helicarionidae</tp:taxon-name-part></tp:taxon-name>) from Vietnam.</article-title><source>ZooKeys</source><volume>846</volume>: <fpage>19</fpage>–<lpage>30</lpage>. <ext-link xlink:href="10.3897/zookeys.846.34372" ext-link-type="doi" xlink:type="simple">https://doi.org/10.3897/zookeys.846.34372</ext-link></mixed-citation></ref><ref id="B22"><mixed-citation xmlns:xlink="http://www.w3.org/1999/xlink" xlink:type="simple"><person-group><name name-style="western"><surname>Sáng</surname><given-names>ĐĐ</given-names></name><name name-style="western"><surname>Sơn</surname><given-names>NT</given-names></name><name name-style="western"><surname>Vinh</surname><given-names>NV</given-names></name></person-group> (<year>2022</year>) Thân mềm ở cạn (<tp:taxon-name><tp:taxon-name-part taxon-name-part-type="phylum">Mollusca</tp:taxon-name-part></tp:taxon-name><tp:taxon-name><tp:taxon-name-part taxon-name-part-type="class">Gastropoda</tp:taxon-name-part></tp:taxon-name>) khu vực Tây Bắc Việt Nam. Nhà xuất bản Đại học Quốc gia Hà Nội, 394 pp. [In Vietnamese]</mixed-citation></ref><ref id="B5"><mixed-citation xmlns:xlink="http://www.w3.org/1999/xlink" xlink:type="simple"><person-group><name name-style="western"><surname>Dedov</surname><given-names>I</given-names></name></person-group> (<year>2024</year>) <article-title>A new species of the genus <italic><tp:taxon-name><tp:taxon-name-part taxon-name-part-type="genus">Muangnua</tp:taxon-name-part></tp:taxon-name></italic> (<tp:taxon-name><tp:taxon-name-part taxon-name-part-type="class">Gastropoda</tp:taxon-name-part></tp:taxon-name>: <tp:taxon-name><tp:taxon-name-part taxon-name-part-type="order">Stylommatophora</tp:taxon-name-part></tp:taxon-name>: <tp:taxon-name><tp:taxon-name-part taxon-name-part-type="family">Helicarionidae</tp:taxon-name-part></tp:taxon-name>: <tp:taxon-name><tp:taxon-name-part taxon-name-part-type="subfamily">Durgellininae</tp:taxon-name-part></tp:taxon-name>) from North Vietnam.</article-title><source>Historia Naturalis Bulgarica</source><volume>46</volume>(<issue>12</issue>): <fpage>319</fpage>–<lpage>324</lpage>. <ext-link xlink:href="10.48027/hnb.46.121" ext-link-type="doi" xlink:type="simple">https://doi.org/10.48027/hnb.46.121</ext-link></mixed-citation></ref></ref-list></tp:taxon-treatment>
