# Supplementary material for: ﻿Slugs and semi-slugs of the superfamily Helicarionoidea (Gastropoda, Stylommatophora) collected in North Vietnam during the 2023 Bulgarian Zoological Expedition, with emphasis on the genus Ostracolethe
Source: Zookeys. 2025 Aug 25;1249:317–38. doi: 10.3897/zookeys.1249.155684 (PMC12402822; doi:10.3897/zookeys.1249.155684)
Supplement: XML Treatment for Laocaia simovi [file zookeys.1249.155684-treatment9.xml]

<!DOCTYPE tp:taxon-treatment
  PUBLIC "-//TaxonX//DTD Taxonomic Treatment Publishing DTD v0 20100105//EN" "tax-treatment-NSO.dtd">
<tp:taxon-treatment xmlns:tp="http://www.plazi.org/taxpub"><tp:treatment-meta><kwd-group><label>Taxon classification</label><kwd>
              <named-content content-type="kingdom">Animalia</named-content>
            </kwd><kwd>
              <named-content content-type="order">Stylommatophora</named-content>
            </kwd><kwd>
              <named-content content-type="family">Helicarionidae</named-content>
            </kwd></kwd-group><mixed-citation publication-type="journal"><person-group><name><surname>Dedov</surname><given-names>Ivailo</given-names></name><name><surname>Manh Vu</surname><given-names>Quang</given-names></name><name><surname>Trieu Anh</surname><given-names>Tuan</given-names></name></person-group><article-title>﻿Slugs and semi-slugs of the superfamily <tp:taxon-name><tp:taxon-name-part taxon-name-part-type="superfamily">Helicarionoidea</tp:taxon-name-part></tp:taxon-name> (<tp:taxon-name><tp:taxon-name-part taxon-name-part-type="class">Gastropoda</tp:taxon-name-part></tp:taxon-name>, <tp:taxon-name><tp:taxon-name-part taxon-name-part-type="order">Stylommatophora</tp:taxon-name-part></tp:taxon-name>) collected in North Vietnam during the 2023 Bulgarian Zoological Expedition, with emphasis on the genus <italic><tp:taxon-name><tp:taxon-name-part taxon-name-part-type="genus" reg="Ostracolethe">Ostracolethe</tp:taxon-name-part></tp:taxon-name></italic></article-title><source>Zookeys</source><day>25</day><month>08</month><year>2025</year><volume>1249</volume><fpage>317</fpage><lpage>338</lpage><pub-id pub-id-type="doi">10.3897/zookeys.1249.155684</pub-id></mixed-citation></tp:treatment-meta><tp:nomenclature><label>﻿</label><tp:taxon-name><object-id xmlns:xlink="http://www.w3.org/1999/xlink" content-type="arpha" xlink:type="simple">FF913265-5D66-505C-9634-C179552C90E7</object-id>
            <tp:taxon-name-part taxon-name-part-type="genus" reg="Laocaia">Laocaia</tp:taxon-name-part>
            <tp:taxon-name-part taxon-name-part-type="species" reg="simovi">simovi</tp:taxon-name-part>
          </tp:taxon-name><tp:taxon-authority>Dedov &amp; Schneppat, 2019</tp:taxon-authority><xref ref-type="fig" rid="F13">Figs 13C, D</xref><xref ref-type="fig" rid="F14">, 14B1–14</xref><xref ref-type="fig" rid="F3">, 3</xref><tp:nomenclature-citation-list><tp:nomenclature-citation><tp:taxon-name>
                <tp:taxon-name-part taxon-name-part-type="genus" reg="Laocaia">Laocaia</tp:taxon-name-part> <tp:taxon-name-part taxon-name-part-type="species" reg="simovi">simovi</tp:taxon-name-part></tp:taxon-name><comment>: Dedov and Schneppat 2019, p. 22–29.</comment></tp:nomenclature-citation></tp:nomenclature-citation-list></tp:nomenclature><tp:treatment-sec sec-type="material" id="SECID0EIQAG"><title>Material examined.</title><p>Vietnam • 1 adult, 1 juvenile; Lào Cai Province, Sa Pa district, Fansipan peak, bamboo forest below the peak; <named-content xmlns:xlink="http://www.w3.org/1999/xlink" content-type="dwc:verbatimCoordinates" xlink:type="simple"><named-content content-type="geo-json" specific-use="{&#34;type&#34;:&#34;Point&#34;,&#34;coordinates&#34;:[103.775900,22.304600]}" id="NCID0ERQAG" xlink:type="simple">22.3046°N, 103.7759°E</named-content></named-content>; 3040 m alt.; 24 Oct. 2023; I. Dedov, N. Simov, R. Bekchiev, M. Langurov leg.; <named-content xmlns:xlink="http://www.w3.org/1999/xlink" content-type="dwc:institutional_code" xlink:title="Institute of Biodiversity and Ecosystem Research, Bulgarian Academy of Sciences" xlink:href="http://grbio.org/institution/bulgarian-academy-sciences" xlink:type="simple">IBER-BAS</named-content> 40619-1.</p></tp:treatment-sec><tp:treatment-sec sec-type="remarks" id="SECID0E1QAG"><title>Remarks.</title><p>We found color morph of <italic><tp:taxon-name><tp:taxon-name-part taxon-name-part-type="genus" reg="Laocaia">L.</tp:taxon-name-part> <tp:taxon-name-part taxon-name-part-type="species" reg="simovi">simovi</tp:taxon-name-part></tp:taxon-name></italic> (Fig. <xref ref-type="fig" rid="F13">13D</xref>) in 2023 that is more yellowish than the type specimens (Fig. <xref ref-type="fig" rid="F13">13C</xref>). The 2023 specimens were found very close to the species’ type locality (Fig. <xref ref-type="fig" rid="F14">14B</xref>). For more details on the species, see <xref ref-type="bibr" rid="B6">Dedov et al. (2019)</xref>.</p></tp:treatment-sec><tp:treatment-sec><!--Section generated to contain objects referenced in tp:taxon-treatment.--><fig id="F13" position="float" orientation="portrait"><object-id xmlns:xlink="http://www.w3.org/1999/xlink" content-type="doi" xlink:type="simple">10.3897/zookeys.1249.155684.figure13</object-id><object-id xmlns:xlink="http://www.w3.org/1999/xlink" content-type="arpha" xlink:type="simple">8732A7E9-2801-5246-B340-05A644C7E868</object-id><label>Figure 13.</label><caption><p>A, B. <italic><tp:taxon-name><tp:taxon-name-part taxon-name-part-type="genus" reg="Laocaia">Laocaia</tp:taxon-name-part></tp:taxon-name></italic> (?) sp. nov., live animals, Lào Cai Province, Fansipan peak. A. 3085 m alt.; B. 3040 m alt.; C, D. <italic><tp:taxon-name><tp:taxon-name-part taxon-name-part-type="genus" reg="Laocaia">L.</tp:taxon-name-part> <tp:taxon-name-part taxon-name-part-type="species" reg="simovi">simovi</tp:taxon-name-part></tp:taxon-name></italic> Dedov &amp; Schneppat, 2019., Lào Cai Province, Fansipan peak; C. 2990 m alt.; D. 3040 m alt.</p></caption><graphic xmlns:xlink="http://www.w3.org/1999/xlink" xlink:href="zookeys-1249-317_article-155684__-g013.jpg" position="float" orientation="portrait" xlink:type="simple" id="oo_1401492.jpg"><uri content-type="original_file" xlink:type="simple">https://binary.pensoft.net/fig/1401492</uri></graphic></fig><fig id="F14" position="float" orientation="portrait"><object-id xmlns:xlink="http://www.w3.org/1999/xlink" content-type="doi" xlink:type="simple">10.3897/zookeys.1249.155684.figure14</object-id><object-id xmlns:xlink="http://www.w3.org/1999/xlink" content-type="arpha" xlink:type="simple">07913D10-172F-5604-B3B1-7E1658EE61BF</object-id><label>Figure 14.</label><caption><p>Localities of genus <italic><tp:taxon-name><tp:taxon-name-part taxon-name-part-type="genus" reg="Laocaia">Laocaia</tp:taxon-name-part></tp:taxon-name></italic>. A. <italic><tp:taxon-name><tp:taxon-name-part taxon-name-part-type="genus" reg="Laocaia">Laocaia</tp:taxon-name-part></tp:taxon-name></italic> sp. nov., Lào Cai Province, Fansipan peak, 3085 alt., <named-content xmlns:xlink="http://www.w3.org/1999/xlink" content-type="dwc:institutional_code" xlink:title="Institute of Biodiversity and Ecosystem Research, Bulgarian Academy of Sciences" xlink:href="http://grbio.org/institution/bulgarian-academy-sciences" xlink:type="simple">IBER-BAS</named-content> 40338, A1–landscape view, A2–habitat, A3–specimens; B. <italic><tp:taxon-name><tp:taxon-name-part taxon-name-part-type="genus" reg="Laocaia">L.</tp:taxon-name-part> <tp:taxon-name-part taxon-name-part-type="species" reg="simovi">simovi</tp:taxon-name-part></tp:taxon-name></italic>, Lào Cai Province, Fansipan peak, 2990–3040 m alt., <named-content xmlns:xlink="http://www.w3.org/1999/xlink" content-type="dwc:institutional_code" xlink:title="Institute of Biodiversity and Ecosystem Research, Bulgarian Academy of Sciences" xlink:href="http://grbio.org/institution/bulgarian-academy-sciences" xlink:type="simple">IBER-BAS</named-content> 40604, B1–landscape view, B2–habitat, B3–specimens. For bottom to top, the pictures are arranged according to the altitude of the locality.</p></caption><graphic xmlns:xlink="http://www.w3.org/1999/xlink" xlink:href="zookeys-1249-317_article-155684__-g014.jpg" position="float" orientation="portrait" xlink:type="simple" id="oo_1401493.jpg"><uri content-type="original_file" xlink:type="simple">https://binary.pensoft.net/fig/1401493</uri></graphic></fig><fig id="F3" position="float" orientation="portrait"><object-id xmlns:xlink="http://www.w3.org/1999/xlink" content-type="doi" xlink:type="simple">10.3897/zookeys.1249.155684.figure3</object-id><object-id xmlns:xlink="http://www.w3.org/1999/xlink" content-type="arpha" xlink:type="simple">21A8F9AB-0FC4-5D5F-B909-4008C54F9314</object-id><label>Figure 3.</label><caption><p><italic><tp:taxon-name><tp:taxon-name-part taxon-name-part-type="genus" reg="Ostracolethe">Ostracolethe</tp:taxon-name-part> <tp:taxon-name-part taxon-name-part-type="species" reg="fruhstorfferi">fruhstorfferi</tp:taxon-name-part></tp:taxon-name></italic>, live animals. A. Vinh Phuc Province, Tam Dao National Park, <named-content xmlns:xlink="http://www.w3.org/1999/xlink" content-type="dwc:institutional_code" xlink:title="Institute of Biodiversity and Ecosystem Research, Bulgarian Academy of Sciences" xlink:href="http://grbio.org/institution/bulgarian-academy-sciences" xlink:type="simple">IBER-BAS</named-content> 40604; B. Lào Cai Province, Ngu Chi Son village, <named-content xmlns:xlink="http://www.w3.org/1999/xlink" content-type="dwc:institutional_code" xlink:title="Institute of Biodiversity and Ecosystem Research, Bulgarian Academy of Sciences" xlink:href="http://grbio.org/institution/bulgarian-academy-sciences" xlink:type="simple">IBER-BAS</named-content> 40616; C. <italic><tp:taxon-name><tp:taxon-name-part taxon-name-part-type="genus" reg="Ostracolethe">O.</tp:taxon-name-part></tp:taxon-name></italic> (?) <italic><tp:taxon-name><tp:taxon-name-part taxon-name-part-type="genus" reg="Ostracolethe"/><tp:taxon-name-part taxon-name-part-type="species" reg="penevi">penevi</tp:taxon-name-part></tp:taxon-name></italic> Dedov &amp; Vu, sp. nov., Lào Cai Province, Thac Bac, <named-content xmlns:xlink="http://www.w3.org/1999/xlink" content-type="dwc:institutional_code" xlink:title="Institute of Biodiversity and Ecosystem Research, Bulgarian Academy of Sciences" xlink:href="http://grbio.org/institution/bulgarian-academy-sciences" xlink:type="simple">IBER-BAS</named-content> 40618.</p></caption><graphic xmlns:xlink="http://www.w3.org/1999/xlink" xlink:href="zookeys-1249-317_article-155684__-g003.jpg" position="float" orientation="portrait" xlink:type="simple" id="oo_1401482.jpg"><uri content-type="original_file" xlink:type="simple">https://binary.pensoft.net/fig/1401482</uri></graphic></fig></tp:treatment-sec><ref-list><ref id="B6"><mixed-citation xmlns:xlink="http://www.w3.org/1999/xlink" xlink:type="simple"><person-group><name name-style="western"><surname>Dedov</surname><given-names>I</given-names></name><name name-style="western"><surname>Schneppat</surname><given-names>U</given-names></name><name name-style="western"><surname>Vu</surname><given-names>MQ</given-names></name><name name-style="western"><surname>Huy</surname><given-names>NQ</given-names></name></person-group> (<year>2019</year>) <article-title>A new semislug of the genus <italic><tp:taxon-name><tp:taxon-name-part taxon-name-part-type="genus">Laocaia</tp:taxon-name-part></tp:taxon-name></italic> (<tp:taxon-name><tp:taxon-name-part taxon-name-part-type="class">Gastropoda</tp:taxon-name-part></tp:taxon-name>, <tp:taxon-name><tp:taxon-name-part taxon-name-part-type="infraclass">Pulmonata</tp:taxon-name-part></tp:taxon-name>, <tp:taxon-name><tp:taxon-name-part taxon-name-part-type="family">Helicarionidae</tp:taxon-name-part></tp:taxon-name>) from Vietnam.</article-title><source>ZooKeys</source><volume>846</volume>: <fpage>19</fpage>–<lpage>30</lpage>. <ext-link xlink:href="10.3897/zookeys.846.34372" ext-link-type="doi" xlink:type="simple">https://doi.org/10.3897/zookeys.846.34372</ext-link></mixed-citation></ref></ref-list></tp:taxon-treatment>
